# Supplementary material for: Chloroplast and whole-genome sequencing shed light on the evolutionary history and phenotypic diversification of peanuts
Source: Nat Genet. 2024 Aug 13;56(9):1975–84. doi: 10.1038/s41588-024-01876-7 (PMC11387195; doi:10.1038/s41588-024-01876-7)
Supplement: Supplementary file 4 — Supplementary Tables 1–33. [file 41588_2024_1876_MOESM4_ESM.xlsx]

## Sheet: List
Supplementary Table 1. Features of the 36 wild Arachis accessions subjected to de novo chloroplast sequencing.
Supplementary Table 2. Features of the 353 Arachis hypogaea accessions subjected to whole genome resequencing. A selection of 77 accessions also subjected to chloroplast de novo sequencing is marked with an asterisk.
Supplementary Table 3. Length (bp) and GC count associated with 113 de novo assembled chloroplast Arachis genomes.
Supplementary Table 4. Polymorphic sites identified in a germplasm panel including 77 tetraploid cultivated species and six wild species of the AA genome section.
Supplementary Table 5. Genotyping of 77 tetraploid A. hypogaea accessions and 36 wild Arachis with four Kompetitive allele specific PCR (KASP) assays designed on chloroplast polymorphisms.
Supplementary Table 6. Number of different types of mononucleotide repeats identified in the 113 chloroplast genomes assembled in this study.
Supplementary Table 7. Statistics from whole genome resequencing and alignment.
Supplementary Table 8. Two-tailed Student's t test results for unique mapped reads rates associated with a panel of 77 accessions assigned to the subspecies Ahh (32) and Ahf (45).
Supplementary Table 9. Results from genotyping of genomic SNP loci with 30 Kompetitive allele specific PCR (KASP) assays.
Supplementary Table 10. Accuracy of genomic SNP validation with 30 Kompetitive allele specific PCR (KASP) assays.
Supplementary Table 11. Percentage of the genome associated with each of the 12 clusters identified by ADMIXTURE analysis.
Supplementary Table 12. QTLs identified for the flowering pattern, inner tegument color, and growth habit by QTL composite interval mapping, using three recombinant inbred line (RIL) populations.
Supplementary Table 13. Genes included in the genomic interval resulting from fine-mapping for flowering pattern.
Supplementary Table 14. Information on phosphatidylethanolamine-binding protein (PEBP) homologous genes from different species.
Supplementary Table 15. GWAS results for flowering pattern. The mixed linear model (MLM) implemented in the R package GAPIT was used to obtain statistics for each SNP locus.
Supplementary Table 16. Flowering pattern and alleles at two mutation sites types in the GWAS population considered in this study.
Supplementary Table 17. Association between flowering pattern and genotypes at the two mutation positions for each line of the GWAS population.
Supplementary Table 18. GWAS results for the total number of branches (TNB). The mixed linear model (MLM) implemented in the R package GAPIT was used to obtain statistics for each SNP locus.
Supplementary Table 19. GWAS results for the inner tegument color. The mixed linear model (MLM) implemented in the R package GAPIT was used to obtain statistics for each SNP locus.
Supplementary Table 20. Genes included in the genomic interval resulting from fine mapping for inner tegument color.
Supplementary Table 21. Information on laccase (LAC) homologous genes from different species.
Supplementary Table 22. Primer sequences of KASP marker assays designed for the inner tegument color and growth habit.
Supplementary Table 23. Inner tegument color and alleles at two mutation sites in the GWAS population and the "YZ9102×wt09-0023" RIL population considered in this study.
Supplementary Table 24. Association between inner tegument color and genotypes at two mutation sites for GWAS individuals.
Supplementary Table 25. Association between inner tegument color and genotypes at the mutation site for each RIL of the "YZ9102×wt09-0023" population.
Supplementary Table 26. GWAS results for growth habit. The mixed linear model (MLM) implemented in the R package GAPIT was used to obtain statistics for each SNP locus.
Supplementary Table 27. Candidate genes in the fine-mapping region for growth habit.
Supplementary Table 28. Information on MADS-box homologous gene from different species.
Supplementary Table 29. Growth habit and alleles at three mutation sites in the GWAS population considered in this study.
Supplementary Table 30. Association between growth habit and genotypes at the three mutation sites for each line of the GWAS population.
Supplementary Table 31. GWAS results for one hundred kernel weight (HKW), one hundred pod weight (HPW) and seed length. The mixed linear model (MLM) implemented in the R package GAPIT was used to obtain statistics for each SNP locus.
Supplementary Table 32. GWAS results for oil content. The mixed linear model (MLM) implemented in the R package GAPIT was used to obtain statistics for each SNP locus.
Supplementary Table 33. Phenotypic data used for GWAS.

## Sheet: Supplementary Table 1
Supplementary Table 1. Features of the 36 wild Arachis accessions subjected to de novo chloroplast sequencing.
Species	PI no.	Accession ID	Provenance/Country	Section	Genome1	References
Arachis archeri	PI 604844	H14	Brazil	Erectoides	EE>>AA	Ref. 11; Ref. 27
Arachis batizocoi	PI 298639	9	Argentina	Arachis	KK	Ref. 11
Arachis batizocoi	PI 468325	H36	Bolivia	Arachis	KK	Ref. 11
Arachis benensis	PI 475877	H22	Trinidad, Bolivia	Arachis	FF	Ref. 54
Arachis benthamii	PI 468162	30022	Rio Verde, Brazil	Erectoides	EE>>AA	Ref. 11; Ref. 27
Arachis chiquitana	PI 476006	36027	Bolivia	Procumbentes	PP>>AA	Ref. 11; Ref. 55
Arachis correntina	PI 210554	cor	unknown	Arachis	AA	Ref. 11
Arachis dardonoi	GK 12946	dard	ND	Heteranthae	HH	Ref. 56
Arachis decora	PI 681080	H33	Brazil	Arachis	unknown	Ref. 11
Arachis diogoi	PI 276235	10602	Paraguay	Arachis	AA	Ref. 57
Arachis duranensis	PI 475847	H41	Bolivia	Arachis	AA	Ref. 11
Arachis duranensis	PI 468323	H37	Bolivia	Arachis	AA	Ref. 11
Arachis duranensis	PI 468321	H38	Bolivia	Arachis	AA	Ref. 11
Arachis duranensis	PI 475887	H28	Argentina	Arachis	AA	Ref. 11
Arachis duranensis	PI 468324	H34	Bolivia	Arachis	AA	Ref. 11
Arachis duranensis	PI 468198	H11	Argentina	Arachis	AA	Ref. 11
Arachis duranensis	PI 475883	H31	Argentina	Arachis	AA	Ref. 11
Arachis duranensis	PI 468202	H46	Argentina	Arachis	AA	Ref. 11
Arachis duranensis	PI 468201	H47	Argentina	Arachis	AA	Ref. 11
Arachis duranensis	PI 475844	H39	Yacuiba, Bolivia	Arachis	AA	Ref. 57
Arachis duranensis	PI 219823	4	Argentina	Arachis	AA	Ref. 57
Arachis glabrata	PI 468366	30119	Argentina	Rhizomatosae	R1R1R2R2>>AA	Ref. 11; Ref. 58
Arachis glandulifera	PI 468336	H23	Bolivia	Arachis	DD	Ref. 59
Arachis herzogii	PI 476008	H08	Bolivia	Arachis	AA	Ref. 11
Arachis ipaensis	PI 468322	30076	Santa Cruz, Bolivia	Arachis	BB	Ref. 54
Arachis kuhlmannii	PI 681082	H18	Brazil	Arachis	AA	Ref. 11
Arachis monticola	PI 219824	H10	Jujuy, Argentina	Arachis	AABB	Ref. 60
Arachis monticola	PI 263393	H07	Sao Paulo, Brazil	Arachis	AABB	Ref. 57
Arachis paraguariensis	PI 262842	par	Bela Vista, Brazil	Erectoides	EE>>AA	Ref. 11; Ref. 58
Arachis paraguariensis	PI 468155	H04	Aquidauana, Brazil	Erectoides	EE	Ref. 60
Arachis pusilla	PI 497572	PI	Brasilia, Brazil	Heteranthae	HH	Ref. 60
Arachis rigonii	PI 262142	10034	Bolivia	Procumbentes	PP	Ref. 11
Arachis simpsonii	PI 688957	H03	Mato Grosso, Brazil	Arachis	AA	Ref. 11
Arachis stenophylla	PI 468178	30136	Porto Murtinho, Brazil	Erectoides	EE	Ref. 11
Arachis stenosperma	PI 338280	3	Paraná, Brazil	Arachis	AA	Ref. 11
Arachis villosa	PI 298636	22585	Argentina	Arachis	AA	Ref. 57
1Note: EE>>AA, PP>>AA and R1R1R2R2>>AA indicate that the genomic formulas of these wild Arachis were corrected from EE, PP, R1R1R2R2 to AA (A. duranensis) by GISH.

## Sheet: Supplementary Table 2
Supplementary Table 2. Features of the 353 Arachis hypogaea accessions subjected to whole genome resequencing. A selection of 77 accessions also subjected to chloroplast de novo sequencing is marked with an asterisk.
Accession ID	Name	Accession number	Variant	Region	Reference
N401	Bairizai	zh.h0190	Arachis.hypogaea.subsp.fastigiata.var.vulgaris	Guangdong, China	Ref. 61
N402	Nenhua3	ND	Arachis.hypogaea.subsp.fastigiata.var.fastigiata	Heilongjiang, China	ND
N404	TAIWAN KOTSUBU NO	PI 200441	Arachis.hypogaea.subsp.fastigiata.var.vulgaris	Japan	Ref. 62
N405*	117	PI 162655	Arachis.hypogaea.subsp.fastigiata.var.vulgaris	Uruguay	Ref. 62
N406	Y135-241	ND	Arachis.hypogaea.irregular-fastigiata-type	Henan, China	ND
N407	8710-0-0-4	ND	Arachis.hypogaea.subsp.hypogaea.var.hypogaea	Henan, China	ND
N408	Fenghua5	GPDhuasheng(2019)370040	Arachis.hypogaea.irregular-hypogaea-type	Shandong, China	Ref. 63
N409	Furonghuasheng	zh.h0136	Arachis.hypogaea.subsp.fastigiata.var.vulgaris	Hunan, China	Ref. 61
N410	Xinchengzao	Luzhongshenzidi0015	Arachis.hypogaea.irregular-fastigiata-type	Shandong, China	Ref. 64
N411	UF71513	PI 590374	Arachis.hypogaea.subsp.fastigiata.var.fastigiata	America	Ref. 62
N412	Luhua3	zh.h1646	Arachis.hypogaea.irregular-fastigiata-type	Shandong, China	Ref. 65
N413	Pronto	ND	Arachis.hypogaea.subsp.fastigiata.var.vulgaris	America	Ref. 66
N414	Kangqing10	zh.h1643	Arachis.hypogaea.irregular-fastigiata-type	Shandong, China	Ref. 61
N415	Zhongliuqiu	zh.h0365	Arachis.hypogaea.subsp.fastigiata.var.vulgaris	Fujian, China	Ref. 61
N417*	Xiongyuelijingxiaohuasheng	zh.h0504	Arachis.hypogaea.subsp.fastigiata.var.vulgaris	Liaoning, China	Ref. 61
N418	Shanyou199	GPDhuasheng(2018)440297	Arachis.hypogaea.subsp.fastigiata.var.vulgaris	Guangdong, China	Ref. 63
N419	Guangxiliuchengzhenzhudou	zh.h0407	Arachis.hypogaea.irregular-fastigiata-type	Guangxi, China	Ref. 61
N420	Wanhua4	Wanpinjiandengzidi0505003	Arachis.hypogaea.subsp.fastigiata.var.vulgaris	AnHui, China	Ref. 65
N421	Gushizhilihuasheng	zh.h1687	Arachis.hypogaea.subsp.fastigiata.var.fastigiata	Henan, China	Ref. 67
N422	Weihua9	Lunongshen2008034	Arachis.hypogaea.irregular-fastigiata-type	Shandong, China	Ref. 63
N424	Puhua17	Yushenhua2002005	Arachis.hypogaea.irregular-fastigiata-type	Henan, China	Ref. 63
N425	Yuhua14	Guoshenyou2002009	Arachis.hypogaea.irregular-fastigiata-type	Henan, China	Ref. 63
N426*	Taishanzhenzhudou	zh.h0364	Arachis.hypogaea.subsp.fastigiata.var.vulgaris	Guangdong, China	Ref. 61
N427	Zhonghua5	Guoshenyou980003	Arachis.hypogaea.irregular-fastigiata-type	Hubei, China	Ref. 63
N428	J24	ND	Arachis.hypogaea.irregular-hypogaea-type	India	ND
N429*	Guangxiyishanliupodou	zh.h0426	Arachis.hypogaea.subsp.fastigiata.var.vulgaris	Guangxi, China	Ref. 61
N431	Funingduoli	zh.h0003	Arachis.hypogaea.subsp.fastigiata.var.fastigiata	Hebei, China	Ref. 61
N432	Xinyangxiaoduoyun	ND	Arachis.hypogaea.subsp.fastigiata.var.vulgaris	Henan, China	ND
N433	Pukehua3	GPDhuasheng(2018)410190	Arachis.hypogaea.irregular-hypogaea-type	Henan, China	Ref. 63
N434	RCM 572	PI 493880	Arachis.hypogaea.subsp.fastigiata.var.fastigiata	Paraguay	Ref. 62
N435	Beidayiwohou	zh.h0001	Arachis.hypogaea.subsp.fastigiata.var.fastigiata	Beijing, China	Ref. 61
N436	Guangxiyulinzhudou	zh.h2078	Arachis.hypogaea.irregular-fastigiata-type	Guangxi, China	Ref. 67
N437	Xiuyanxiaohuasheng	zh.h2179	Arachis.hypogaea.subsp.fastigiata.var.vulgaris	Liaoning, China	Ref. 67
N438*	BRA-016195	PI 497517	Arachis.hypogaea.subsp.fastigiata.var.fastigiata	Brazil	Ref. 62
N439	Jin-4	zh.h0527	Arachis.hypogaea.subsp.fastigiata.var.vulgaris	Liaoning, China	Ref. 68
N441	Huayu20	GPD(2018)370392	Arachis.hypogaea.irregular-fastigiata-type	Shandong, China	Ref. 63
N442	412	PI 337293	Arachis.hypogaea.subsp.fastigiata.var.vulgaris	Brazil	Ref. 62
N443*	Tatui-76	PI 504614	Arachis.hypogaea.subsp.fastigiata.var.vulgaris	Colombia	Ref. 62
N444	Shanhua10	GPDhuasheng(2019)370045	Arachis.hypogaea.irregular-fastigiata-type	Shandong, China	Ref. 63
N445	Zaoxiaoqi	ND	Arachis.hypogaea.subsp.hypogaea.var.hypogaea	Guangdong, China	ND
N446	Lainongzao	zh.h2768	Arachis.hypogaea.irregular-hypogaea-type	Shandong, China	Ref. 67
N447	Luhua12	Luzhongshenzidi0169	Arachis.hypogaea.subsp.fastigiata.var.vulgaris	Shandong, China	Ref. 65
N448*	15	PI 271019	Arachis.hypogaea.subsp.fastigiata.var.vulgaris	Zambia	Ref. 62
N449	Puyou2	ND	Arachis.hypogaea.subsp.fastigiata.var.vulgaris	Fujian, China	ND
N450	Chico	ND	Arachis.hypogaea.subsp.fastigiata.var.vulgaris	America	Ref. 69
N451	132	PI 331297	Arachis.hypogaea.subsp.fastigiata.var.fastigiata	Argentina	Ref. 70
N452	RCM 726	PI 494034	Arachis.hypogaea.subsp.fastigiata.var.vulgaris	Paraguay	Ref. 62
N453	Yueyou256-2	Yueshenyou1991003	Arachis.hypogaea.subsp.fastigiata.var.vulgaris	Guangdong, China	Ref. 63
N455	RCM 385	PI 493693	Arachis.hypogaea.subsp.fastigiata.var.fastigiata	Paraguay	Ref. 62
N456*	Turkestan B	PI 152146	Arachis.hypogaea.subsp.fastigiata.var.vulgaris	Uruguay	Ref. 62
N457*	Kaboko	PI 482120	Arachis.hypogaea.subsp.fastigiata.var.vulgaris	Zimbabwe	Ref. 62
N458*	Fuqing	ND	Arachis.hypogaea.subsp.fastigiata.var.vulgaris	Fujian, China	ND
N459*	Xiaoliuqiu	zh.h0366	Arachis.hypogaea.subsp.fastigiata.var.vulgaris	Fujian, China	Ref. 61
N460	Yuexuan58	GPDhuasheng(2019)440102	Arachis.hypogaea.subsp.fastigiata.var.vulgaris	Guangdong, China	Ref. 63
N461	Hongmeizao	zh.h0120	Arachis.hypogaea.subsp.fastigiata.var.vulgaris	Hubei, China	Ref. 61
N462	RCM 630	PI 493938	Arachis.hypogaea.subsp.fastigiata.var.fastigiata	Paraguay	Ref. 62
N463	Fenghua6	GPDhuasheng(2019)370041	Arachis.hypogaea.irregular-fastigiata-type	Shandong, China	Ref. 63
N464*	Taishansanlirou	zh.h0305	Arachis.hypogaea.subsp.fastigiata.var.vulgaris	Guangdong, China	Ref. 61
N465	Guangxifusuihongyihuasheng	zh.h2113	Arachis.hypogaea.subsp.fastigiata.var.vulgaris	Guangxi, China	Ref. 61
N466*	CC516	PI 288146	Arachis.hypogaea.subsp.fastigiata.var.vulgaris	India	Ref. 62
N467	Xianghuasheng1	zh.h1850	Arachis.hypogaea.subsp.fastigiata.var.vulgaris	Hunan, China	Ref. 61
N468*	CC488	PI 356004	Arachis.hypogaea.subsp.fastigiata.var.fastigiata	Argentina	Ref. 62
N469	Quanhua327-9	Minshenyou2001001	Arachis.hypogaea.subsp.fastigiata.var.vulgaris	Fujian, China	Ref. 65
N470	Yuhua1	ND	Arachis.hypogaea.irregular-hypogaea-type	Henan, China	Ref. 65
N471	SB152	PI 268806	Arachis.hypogaea.subsp.fastigiata.var.vulgaris	Zambia	Ref. 62
N472	Tongchenghuasheng	zh.h1763	Arachis.hypogaea.subsp.fastigiata.var.vulgaris	Hubei, China	Ref. 67
N473	Yuhua9331	Yushenhua2004001	Arachis.hypogaea.irregular-hypogaea-type	Henan, China	Ref. 63
N474*	LE 39 ACEITERO FED	PI 155107	Arachis.hypogaea.subsp.fastigiata.var.vulgaris	Uruguay	Ref. 62
N475	Shanhua8	GPDhuasheng(2019)370043	Arachis.hypogaea.irregular-fastigiata-type	Shandong, China	Ref. 63
N476*	Yiya	zh.h0283	Arachis.hypogaea.subsp.fastigiata.var.vulgaris	Guangdong, China	Ref. 68
N477*	Natal Common	PI 240560	Arachis.hypogaea.subsp.fastigiata.var.vulgaris	South Africa	Ref. 62
N478	Tanghua10	ND	Arachis.hypogaea.irregular-fastigiata-type	Hebei, China	Ref. 64
N479*	Georgia	zh.h3201	Arachis.hypogaea.subsp.fastigiata.var.fastigiata	America	Ref. 67
N481	Kainong41	GPD(2018)410306	Arachis.hypogaea.irregular-hypogaea-type	Henan, China	Ref. 63
N482	Yuhua16	Yushenzhengzidi21	Arachis.hypogaea.irregular-hypogaea-type	Henan, China	Ref. 65
N483*	CC408	PI 262038	Arachis.hypogaea.subsp.fastigiata.var.fastigiata	Brazil	Ref. 62
N484	Heyou11	GPDhuasheng(2018)450304	Arachis.hypogaea.subsp.fastigiata.var.vulgaris	Guangxi, China	Ref. 63
N485	Yuhua12	Yushenzhengzidi9912	Arachis.hypogaea.subsp.fastigiata.var.vulgaris	Henan, China	Ref. 65
N486	Yueyou551	Guishenzhengzidi096	Arachis.hypogaea.subsp.fastigiata.var.vulgaris	Guangdong, China	Ref. 63
N487*	Xihuaxiaozibai	zh.h1049	Arachis.hypogaea.subsp.hypogaea.var.hypogaea	Henan, China	Ref. 61
N488	Shanhua9	GPDhuasheng(2019)370044	Arachis.hypogaea.irregular-hypogaea-type	Shandong, China	Ref. 63
N489	Yuhua9719	GPDhuasheng(2018)410131	Arachis.hypogaea.irregular-hypogaea-type	Henan, China	Ref. 63
N490	Weihua6	Lunongshenzi[2001]018	Arachis.hypogaea.irregular-hypogaea-type	Shandong, China	Ref. 63
N491	Zhenpingdayanghuasheng	zh.h2210	Arachis.hypogaea.subsp.hypogaea.var.hirsuta	Henan, China	Ref. 67
N492*	Fengqiuyibazhua	zh.h1039	Arachis.hypogaea.subsp.hypogaea.var.hypogaea	Henan, China	Ref. 68
N493	Taihua6	GPDhuasheng(2018)320307	Arachis.hypogaea.irregular-fastigiata-type	Jiangsu, China	Ref. 63
N495	K 703-80	PI 476432	Arachis.hypogaea.irregular-fastigiata-type	Nigeria	Ref. 70
N496*	CC223	PI 290620	Arachis.hypogaea.subsp.hypogaea.var.hypogaea	Argentina	Ref. 62
N497	Xuxi1	zh.h1410	Arachis.hypogaea.irregular-fastigiata-type	Jiangsu, China	Ref. 61
N498	Yuanza6	GPDhuasheng(2018)410070	Arachis.hypogaea.irregular-fastigiata-type	Henan, China	Ref. 63
N499	Dalifu	zh.h1682	Arachis.hypogaea.irregular-hypogaea-type	Henan, China	Ref. 67
N500	1318-6	PI 343384	Arachis.hypogaea.subsp.hypogaea.var.hypogaea	Israel	Ref. 62
N501	Yuhua29	GPDhuasheng(2020)410063	Arachis.hypogaea.irregular-hypogaea-type	Henan, China	Ref. 63
N502	Taihua3	Guoshenyou2002010	Arachis.hypogaea.irregular-hypogaea-type	Jiangsu, China	Ref. 63
N503	Zhongmoutuoyang(3)	ND	Arachis.hypogaea.irregular-hypogaea-type	Henan, China	ND
N505*	RCM 239	PI 493547	Arachis.hypogaea.subsp.fastigiata.var.fastigiata	Brazil	Ref. 62
N506*	Yongchengxiaomake	zh.h0558	Arachis.hypogaea.subsp.hypogaea.var.hirsuta	Henan, China	Ref. 68
N507*	Pakistan	ND	Arachis.hypogaea.subsp.hypogaea.var.hirsuta	Pakistan	ND
N508	Nanchonghongbaihuasheng	zh.h1705	Arachis.hypogaea.subsp.hypogaea.var.hypogaea	Sichuan, China	Ref. 67
N509	Yuhua25	GPDhuasheng(2018)410127	Arachis.hypogaea.irregular-hypogaea-type	Henan, China	Ref. 63
N510	Yuhua6	Yushenzhengzidi9313	Arachis.hypogaea.irregular-hypogaea-type	Henan, China	Ref. 65
N511	Luofu6	zh.h0112	Arachis.hypogaea.irregular-hypogaea-type	Sichuan, China	Ref. 68
N512	Hua17	zh.h0863	Arachis.hypogaea.subsp.hypogaea.var.hypogaea	Shandong, China	Ref. 65
N514	Quanhua8	Minrenyou2006004	Arachis.hypogaea.subsp.fastigiata.var.vulgaris	Fujian, China	Ref. 65
N516	Kaifengyicuoyang(2)	zh.h2460	Arachis.hypogaea.irregular-hypogaea-type	Henan, China	Ref. 61
N517*	NcAc17090	w.h2817	Arachis.hypogaea.subsp.fastigiata.var.peruviana	America	Ref. 67
N518	Yuanza0025	Guopinjian2013005	Arachis.hypogaea.irregular-hypogaea-type	Henan, China	Ref. 64
N521*	Liuhangxiaohuasheng	zh.h1083	Arachis.hypogaea.subsp.hypogaea.var.hypogaea	Henan, China	Ref. 68
N523	Zhanyou62	Yueshenyou2003001	Arachis.hypogaea.subsp.fastigiata.var.vulgaris	Guangdong, China	Ref. 63
N524*	Fleur11	ND	Arachis.hypogaea.subsp.fastigiata.var.vulgaris	Senegal	Ref. 71
N525*	Toksun	ND	Arachis.hypogaea.subsp.hypogaea.var.hypogaea	Xinjiang, China	Ref. 65
N526	Jinhua7	Jinshenhua(Ren)2010001	Arachis.hypogaea.irregular-hypogaea-type	Shanxi, China	Ref. 63
N527	Rubut33-1	ND	Arachis.hypogaea.subsp.hypogaea.var.hypogaea	India	ND
N528	Zheng8159-1	ND	Arachis.hypogaea.irregular-hypogaea-type	Henan, China	Ref. 65
N529	Guihuahong35	ND	Arachis.hypogaea.subsp.fastigiata.var.vulgaris	Guangxi, China	Ref. 64
N530*	ICGS 45	PI 478819	Arachis.hypogaea.subsp.fastigiata.var.vulgaris	India	Ref. 62
N531	Kainong8598	GPDhuasheng(2018)410270	Arachis.hypogaea.irregular-fastigiata-type	Henan, China	Ref. 63
N532*	Lankaosansili	zh.h0552	Arachis.hypogaea.subsp.hypogaea.var.hirsuta	Henan, China	Ref. 61
N534	Hua28	zh.h1403	Arachis.hypogaea.irregular-hypogaea-type	Shandong, China	Ref. 61
N535	Yueyou92	Yueshenyou1986003	Arachis.hypogaea.subsp.fastigiata.var.vulgaris	Guangdong, China	Ref. 63
N536	Shandonghunxuan1	ND	Arachis.hypogaea.irregular-hypogaea-type	Shandong, China	ND
N537	Fuhua6	Minrenyou2011001	Arachis.hypogaea.subsp.fastigiata.var.vulgaris	Fujian, China	Ref. 64
N538	Yuhua9840	Yushenhua2008002	Arachis.hypogaea.irregular-hypogaea-type	Henan, China	Ref. 64
N539	Sanmenxiayibazhua	zh.h1032	Arachis.hypogaea.subsp.hypogaea.var.hypogaea	Henan, China	Ref. 68
N540	Xinhua1	GPDhuasheng(2019)410089	Arachis.hypogaea.irregular-hypogaea-type	Henan, China	Ref. 63
N541	Shannong226	ND	Arachis.hypogaea.irregular-hypogaea-type	Shandong, China	ND
N542	Puhua16	Yushenhua2002004	Arachis.hypogaea.irregular-hypogaea-type	Henan, China	Ref. 63
N543	US 331	PI 475918	Arachis.hypogaea.subsp.fastigiata.var.fastigiata	Bolivia	Ref. 62
N544	Wengyuandagoudou	zh.h2383	Arachis.hypogaea.subsp.fastigiata.var.fastigiata	Guangdong, China	Ref. 61
N545	Yuhuahei1	Yushenhua2006003	Arachis.hypogaea.irregular-hypogaea-type	Henan, China	Ref. 65
N546	Yuhua9830	Yushenhua2010007	Arachis.hypogaea.irregular-hypogaea-type	Henan, China	Ref. 63
N547	Qianhuasheng2	QIanshenyou2006007	Arachis.hypogaea.irregular-fastigiata-type	Guizhou, China	Ref. 65
N548	RCM 48	PI 493356	Arachis.hypogaea.subsp.fastigiata.var.fastigiata	Paraguay	Ref. 62
N549	RCM 409	PI 493717	Arachis.hypogaea.subsp.fastigiata.var.fastigiata	Paraguay	Ref. 62
N550	Luhua8	Luzhongshenzidi0082	Arachis.hypogaea.irregular-fastigiata-type	Shandong, China	Ref. 65
N551	Yueyou52	Yueshenyou2012005	Arachis.hypogaea.subsp.fastigiata.var.vulgaris	Guangdong, China	Ref. 63
N553*	CC342	PI 298854	Arachis.hypogaea.subsp.fastigiata.var.vulgaris	South Africa	Ref. 62
N554	Yueyou33	zh.h0347	Arachis.hypogaea.subsp.fastigiata.var.vulgaris	Guangdong, China	Ref. 61
N555	Tianfu15	Guozhongjian2005002	Arachis.hypogaea.irregular-hypogaea-type	Sichuan, China	Ref. 63
N556	Sanfu	zh.h0481	Arachis.hypogaea.irregular-hypogaea-type	Guangxi, China	Ref. 61
N557*	CC553	PI 157542	Arachis.hypogaea.subsp.hypogaea.var.hypogaea	Jiangxi, China	Ref. 62
N558	Jixianyibazhua(2)	zh.h1686	Arachis.hypogaea.irregular-hypogaea-type	Henan, China	Ref. 67
N559	CC740	PI 407667	Arachis.hypogaea.subsp.fastigiata.var.vulgaris	Thailand	Ref. 62
N561	Shinan3	zh.h0358	Arachis.hypogaea.subsp.fastigiata.var.vulgaris	Guangdong, China	Ref. 61
N562	Huangchuangzhigan(2)	zh.h1684	Arachis.hypogaea.irregular-hypogaea-type	Henan, China	Ref. 67
N563	101	PI 313129	Arachis.hypogaea.subsp.hypogaea.var.hirsuta	Taiwan	Ref. 62
N564	RCM 421	PI 493729	Arachis.hypogaea.subsp.fastigiata.var.fastigiata	Paraguay	Ref. 62
N565	BMP42	PI 270998	Arachis.hypogaea.subsp.fastigiata.var.vulgaris	Zambia	Ref. 70
N566	Taihua4	GPDhuasheng(2020)320120	Arachis.hypogaea.irregular-hypogaea-type	Jiangsu, China	Ref. 63
N567	Ehua3	zh.h1416	Arachis.hypogaea.irregular-fastigiata-type	Hubei, China	Ref. 61
N568	Puhua1	GPDhuasheng(2018)350082	Arachis.hypogaea.subsp.fastigiata.var.vulgaris	Fujian, China	Ref. 63
N569	Qianhuasheng4	Guopinjian2006006	Arachis.hypogaea.subsp.fastigiata.var.vulgaris	Guizhou, China	Ref. 65
N570	Jihua7	GPDhuasheng(2018)130095	Arachis.hypogaea.irregular-fastigiata-type	Hebei, China	Ref. 63
N572	Ganhua2881	ND	Arachis.hypogaea.subsp.fastigiata.var.vulgaris	Jiangxi, China	ND
N574	Kainong37	Yushenhua2003003	Arachis.hypogaea.irregular-hypogaea-type	Henan, China	Ref. 63
N575	Yueyou22	zh.h0345	Arachis.hypogaea.subsp.fastigiata.var.vulgaris	Guangdong, China	Ref. 61
N576*	BC205	PI 268696	Arachis.hypogaea.subsp.fastigiata.var.vulgaris	South Africa	Ref. 62
N577	Wanhua5	Wanpinjiandengzidi0505004	Arachis.hypogaea.irregular-hypogaea-type	AnHui, China	Ref. 65
N579	Fancuntuoyang	ND	Arachis.hypogaea.irregular-hypogaea-type	Henan, China	ND
N580	Yuhua10	Guoshenyou20000008	Arachis.hypogaea.irregular-hypogaea-type	Henan, China	Ref. 63
N581	Wanhua7	ND	Arachis.hypogaea.irregular-hypogaea-type	AnHui, China	Ref. 64
N583	Dapigu	zh.h0367	Arachis.hypogaea.subsp.fastigiata.var.vulgaris	Fujian, China	Ref. 61
N585	Jinhua3	ND	Arachis.hypogaea.irregular-hypogaea-type	Shanxi, China	Ref. 65
N586	Yuanza5	Yushenhua2013006	Arachis.hypogaea.irregular-fastigiata-type	Henan, China	Ref. 63
N589	CC189	PI 339960	Arachis.hypogaea.subsp.fastigiata.var.fastigiata	Argentina	Ref. 62
N590	Yuhua22	GPDhuasheng(2018)410125	Arachis.hypogaea.irregular-fastigiata-type	Henan, China	Ref. 63
N591	Tianfu4	zh.h0107	Arachis.hypogaea.irregular-hypogaea-type	Sichuan, China	Ref. 61
N592	Guihuahong166	ND	Arachis.hypogaea.subsp.fastigiata.var.vulgaris	Guangxi, China	Ref. 64
N593	WHITE SPANISH 32	PI 337399	Arachis.hypogaea.subsp.fastigiata.var.vulgaris	Morocco	Ref. 62
N594*	Zhuputuoyanghuasheng	zh.h1029	Arachis.hypogaea.subsp.hypogaea.var.hypogaea	Henan, China	Ref. 68
N595	Hua37	zh.h1400	Arachis.hypogaea.irregular-hypogaea-type	Shandong, China	Ref. 61
N596	Heyou12	GPDhuasheng(2018)450317	Arachis.hypogaea.subsp.fastigiata.var.vulgaris	Guangxi, China	Ref. 63
N597	Wuyou7	Guishenyou200004	Arachis.hypogaea.subsp.fastigiata.var.vulgaris	Guangxi, China	Ref. 64
N598	Pukehua15	Yushenhua2005001	Arachis.hypogaea.irregular-hypogaea-type	Henan, China	Ref. 63
N600	Hundafu12	zh.h0109	Arachis.hypogaea.subsp.hypogaea.var.hypogaea	Sichuan, China	Ref. 68
N601*	Mative	PI 481795	Arachis.hypogaea.subsp.fastigiata.var.vulgaris	Mozambique	Ref. 62
N602	31/7/28	PI 471954	Arachis.hypogaea.irregular-fastigiata-type	Zimbabwe	Ref. 62
N603*	Nanzhaobutuoyang	zh.h1052	Arachis.hypogaea.subsp.hypogaea.var.hypogaea	Henan, China	Ref. 68
N604	Tianfu14	Guoshenyou2002017	Arachis.hypogaea.irregular-hypogaea-type	Sichuan, China	Ref. 63
N605	Rudongwanerqing	zh.h1101	Arachis.hypogaea.subsp.hypogaea.var.hypogaea	Jiangsu, China	Ref. 65
N606	Jiyou4	ND	Arachis.hypogaea.irregular-hypogaea-type	Hebei, China	Ref. 65
N607	Kainong30	Guoshenyou2002012	Arachis.hypogaea.irregular-hypogaea-type	Henan, China	Ref. 63
N608*	NO 15233	PI 259617	Arachis.hypogaea.subsp.fastigiata.var.fastigiata	Cuba	Ref. 62
N609	Quanhua6	Minrenyou2008001	Arachis.hypogaea.subsp.fastigiata.var.vulgaris	Fujian, China	Ref. 63
N610	Guihuahong95	(Gui)Shen(You)2008019	Arachis.hypogaea.subsp.fastigiata.var.fastigiata	Guangxi, China	Ref. 64
N613	Kasawaira	PI 482189	Arachis.hypogaea.subsp.fastigiata.var.fastigiata	Zimbabwe	Ref. 62
N614*	Nanyanghuasheng	zh.h1028	Arachis.hypogaea.subsp.hypogaea.var.hirsuta	Henan, China	Ref. 68
N615	I.E.E.A. 3	PI 494018	Arachis.hypogaea.subsp.fastigiata.var.vulgaris	Brazil	Ref. 62
N616	Yuhua4	Yushenzhengzidi910021	Arachis.hypogaea.irregular-hypogaea-type	Henan, China	Ref. 65
N618*	US 55	PI 468250	Arachis.hypogaea.subsp.fastigiata.var.fastigiata	Bolivia	Ref. 62
N619	Kai51-2	ND	Arachis.hypogaea.irregular-hypogaea-type	Henan, China	ND
N620	Jiyou6	ND	Arachis.hypogaea.irregular-hypogaea-type	Hebei, China	Ref. 65
N621	Yuhua9805	Guopinjian2013007	Arachis.hypogaea.irregular-hypogaea-type	Henan, China	Ref. 63
N622	287/63	PI 429420	Arachis.hypogaea.subsp.fastigiata.var.fastigiata	Zimbabwe	Ref. 62
N623	Dayuhuasheng	ND	Arachis.hypogaea.subsp.hypogaea.var.hypogaea	Henan, China	ND
N624	Xiongluo9	zh.h2224	Arachis.hypogaea.subsp.hypogaea.var.hirsuta	Sichuan, China	Ref. 67
N625	Rugaoxiyangsheng	zh.h1127	Arachis.hypogaea.subsp.hypogaea.var.hirsuta	Jiangsu, China	Ref. 61
N626	1066-20	PI 319768	Arachis.hypogaea.subsp.hypogaea.var.hypogaea	Israel	Ref. 62
N627*	41-48	PI 196622	Arachis.hypogaea.subsp.hypogaea.var.hypogaea	Ivory Coast	Ref. 62
N628*	CC230	PI 290594	Arachis.hypogaea.subsp.hypogaea.var.hypogaea	India	Ref. 62
N629*	Almacenado sin cascara	PI 355268	Arachis.hypogaea.subsp.hypogaea.var.hypogaea	Mexico	Ref. 62
N630	US 619	PI 497318	Arachis.hypogaea.subsp.hypogaea.var.hypogaea	Bolivia	Ref. 62
N631*	Changrenpenglaizao	ND	Arachis.hypogaea.subsp.hypogaea.var.hypogaea	Shandong, China	ND
N632*	Fenglaiyiwohou	zh.h0789	Arachis.hypogaea.subsp.hypogaea.var.hypogaea	Shandong, China	Ref. 61
N633*	Kaifengdatuoyang	zh.h2477	Arachis.hypogaea.subsp.hypogaea.var.hypogaea	Henan, China	Ref. 61
N634	Zhongmoudujiaohu	ND	Arachis.hypogaea.subsp.hypogaea.var.hypogaea	Henan, China	Ref. 64
N635*	Laiyangdalidun	zh.h0880	Arachis.hypogaea.subsp.hypogaea.var.hypogaea	Shandong, China	Ref. 61
N636*	Beijingzhilida	zh.h0681	Arachis.hypogaea.subsp.hypogaea.var.hypogaea	Beijing, China	Ref. 61
N637*	Changliyiwohou	zh.h0685	Arachis.hypogaea.subsp.hypogaea.var.hypogaea	Hebei, China	Ref. 61
N638	M 107-74	PI 476636	Arachis.hypogaea.subsp.hypogaea.var.hypogaea	Nigeria	Ref. 62
N639*	CC334	PI 159786	Arachis.hypogaea.subsp.hypogaea.var.hypogaea	Senegal	Ref. 62
N640*	Jianggezhuangbanman	zh.h0888	Arachis.hypogaea.subsp.hypogaea.var.hypogaea	Shandong, China	Ref. 61
N641	11	PI 323268	Arachis.hypogaea.subsp.hypogaea.var.hypogaea	India	Ref. 62
N642	Xingshanzihuasheng	zh.h1265	Arachis.hypogaea.subsp.hypogaea.var.hypogaea	Hubei, China	Ref. 68
N643*	Lankaodahuasheng	zh.h1094	Arachis.hypogaea.subsp.hypogaea.var.hypogaea	Henan, China	Ref. 68
N644*	CC233	PI 290536	Arachis.hypogaea.subsp.hypogaea.var.hirsuta	India	Ref. 62
N645	Xuzhou402	ND	Arachis.hypogaea.subsp.hypogaea.var.hypogaea	Jiangsu, China	Ref. 61
N646	CC540	PI 295250	Arachis.hypogaea.subsp.hypogaea.var.hypogaea	Israel	Ref. 62
N647	Linhua2	ND	Arachis.hypogaea.subsp.hypogaea.var.hypogaea	Shandong, China	Ref. 61
N648*	Gushibazihuasheng	ND	Arachis.hypogaea.subsp.hypogaea.var.hypogaea	Henan, China	ND
N649*	47-16	PI 196635	Arachis.hypogaea.subsp.hypogaea.var.hypogaea	Madagascar	Ref. 62
N650*	Linqingyiwofeng	zh.h0844	Arachis.hypogaea.subsp.hypogaea.var.hypogaea	Shandong, China	Ref. 61
N651*	Fushandali	zh.h 0879	Arachis.hypogaea.subsp.hypogaea.var.hypogaea	Shandong, China	Ref. 64
N652*	Suiningerwo	zh.h1636	Arachis.hypogaea.subsp.hypogaea.var.hypogaea	Jiangsu, China	Ref. 61
N653	Xiongbeihun1	zh.h2223	Arachis.hypogaea.subsp.hypogaea.var.hypogaea	Sichuan, China	Ref. 67
N654	Mao-Ming Hwa-Sung	PI 461434	Arachis.hypogaea.subsp.hypogaea.var.hypogaea	China	Ref. 62
N656*	Beijingdalidun	zh.h0680	Arachis.hypogaea.subsp.hypogaea.var.hypogaea	Beijing, China	Ref. 68
N658*	Dongmingbenhuasheng	zh.h1067	Arachis.hypogaea.subsp.hypogaea.var.hypogaea	Henan, China	Ref. 68
N660*	Linxiantuoyang(3)	ND	Arachis.hypogaea.subsp.hypogaea.var.hypogaea	Henan, China	ND
N661	CC296	PI 399581	Arachis.hypogaea.subsp.hypogaea.var.hypogaea	Nigeria
N662*	Qianyebanli	w.h04170	Arachis.hypogaea.subsp.hypogaea.var.hypogaea	Japan	Ref. 67
N663*	Luyidapayang	zh.h2212	Arachis.hypogaea.subsp.hypogaea.var.hirsuta	Henan, China	Ref. 67
N664	1496-1	PI 343398	Arachis.hypogaea.subsp.hypogaea.var.hypogaea	Israel	Ref. 62
N665	Jintangshenwozi	zh.h1234	Arachis.hypogaea.subsp.hypogaea.var.hirsuta	Sichuan, China	Ref. 61
N666*	CC287	PI 355271	Arachis.hypogaea.subsp.hypogaea.var.hypogaea	Mexico	Ref. 62
N667	American	PI 259851	Arachis.hypogaea.subsp.hypogaea.var.hypogaea	Malawi	Ref. 62
N668	American	PI 162857	Arachis.hypogaea.subsp.hypogaea.var.hypogaea	Sudan	Ref. 62
N669*	Shuluhuasheng	zh.h0714	Arachis.hypogaea.subsp.hypogaea.var.hypogaea	Hebei, China	Ref. 61
N670*	NO 15599	PI 259658	Arachis.hypogaea.subsp.hypogaea.var.hypogaea	Cuba	Ref. 62
N671*	Gongjiazhuangbanman	zh.h0887	Arachis.hypogaea.subsp.hypogaea.var.hypogaea	Shandong, China	Ref. 61
N672*	Jushanlimandahuasheng	ND	Arachis.hypogaea.subsp.hypogaea.var.hypogaea	Shanxi, China	ND
N673	Fushanruanpi	zh.h0951	Arachis.hypogaea.subsp.hypogaea.var.hypogaea	Shandong, China	Ref. 61
N674	178	PI 296550	Arachis.hypogaea.subsp.hypogaea.var.hypogaea	Israel	Ref. 62
N675*	Zhongmou1-8	zh.h0559	Arachis.hypogaea.subsp.hypogaea.var.hirsuta	Henan, China	Ref. 68
N677*	Renqiutieba	zh.h0729	Arachis.hypogaea.subsp.hypogaea.var.hypogaea	Hebei, China	Ref. 68
N680	Senegal 73-33	ND	Arachis.hypogaea.subsp.hypogaea.var.hypogaea	Senegal	ND
N681*	Jiyuanpotoutuoyang	ND	Arachis.hypogaea.subsp.hypogaea.var.hypogaea	Henan, China	Ref. 68
N682*	5009.7	PI 372271	Arachis.hypogaea.subsp.hypogaea.var.hypogaea	Nigeria	Ref. 62
N684	CC728	PI 292950	Arachis.hypogaea.subsp.hypogaea.var.hypogaea	South Africa	Ref. 62
N685*	N C 25	PI 371521	Arachis.hypogaea.subsp.hypogaea.var.hypogaea	Israel	Ref. 62
N686	CC559	PI 158854	Arachis.hypogaea.subsp.hypogaea.var.hypogaea	Jiangxi, China	Ref. 62
N687	YY-3	ND	Arachis.hypogaea.subsp.hypogaea.var.hypogaea	America	ND
N688	Fuhua12	GPDhuasheng(2018)210203	Arachis.hypogaea.irregular-fastigiata-type	Liaoning, China	Ref. 63
N689	Yuhua9327	GPDhuasheng(2018)410126	Arachis.hypogaea.irregular-hypogaea-type	Henan, China	Ref. 63
N690	Baisha1016	Lunongshenzidi4	Arachis.hypogaea.irregular-fastigiata-type	Guangdong, China	Ref. 61
N691	Yuanza9847	GPDhuasheng(2018)410129	Arachis.hypogaea.irregular-hypogaea-type	Henan, China	Ref. 63
N692*	Shitouqi	zh.h0235	Arachis.hypogaea.subsp.fastigiata.var.vulgaris	Guangdong, China	Ref. 61
N693	Haihua1	zh.h1976	Arachis.hypogaea.irregular-hypogaea-type	Guangdong, China	Ref. 61
N694	Yuanza9307	GPDhuasheng(2018)410128	Arachis.hypogaea.irregular-fastigiata-type	Henan, China	Ref. 63
N695	Yuhua23	GPDhuasheng(2018)410068	Arachis.hypogaea.irregular-fastigiata-type	Henan, China	Ref. 63
N696	Xuzhou68-4	(84)Jingshenyouzidi1	Arachis.hypogaea.irregular-hypogaea-type	Jiangsu, China	Ref. 65
N697	Guihua17	Guishenzhengzidi117	Arachis.hypogaea.subsp.fastigiata.var.vulgaris	Guangxi, China	Ref. 63
N698	Kainong53	Yushenhua2008001	Arachis.hypogaea.irregular-hypogaea-type	Henan, China	Ref. 64
N699	Luhua9	GS07001—1990	Arachis.hypogaea.irregular-hypogaea-type	Shandong, China	Ref. 63
N700	Tianfu18	GPDhuasheng(2019)510210	Arachis.hypogaea.irregular-hypogaea-type	Sichuan, China	Ref. 63
N701	Luhua11	Luzhongshenzidi0133	Arachis.hypogaea.irregular-hypogaea-type	Shandong, China	Ref. 65
N702	Shanhua7	GPDhuasheng(2019)370042	Arachis.hypogaea.irregular-hypogaea-type	Shandong, China	Ref. 63
N703	Jihua6	GPDhuasheng(2017)130021	Arachis.hypogaea.irregular-hypogaea-type	Hebei, China	Ref. 63
N704	Yuhua7	Guoshenyou20000007	Arachis.hypogaea.irregular-hypogaea-type	Henan, China	Ref. 63
N705	Yuhua9326	GPDhuasheng(2018)410069	Arachis.hypogaea.irregular-hypogaea-type	Henan, China	Ref. 63
N706	Zhonghua8	GPDhuasheng(2019)420249	Arachis.hypogaea.irregular-fastigiata-type	Hubei, China	Ref. 63
N707	Tianfu3	zh.h0106	Arachis.hypogaea.irregular-hypogaea-type	Sichuan, China	Ref. 61
N708	Zhonghua16	GPDhuasheng(2019)420251	Arachis.hypogaea.irregular-fastigiata-type	Hubei, China	Ref. 63
N709	Zhonghua6	GPDhuasheng(2019)420218	Arachis.hypogaea.subsp.fastigiata.var.vulgaris	Hubei, China	Ref. 63
N710	Kainong61	GPDhuasheng(2017)410026	Arachis.hypogaea.irregular-hypogaea-type	Henan, China	Ref. 63
N711	Yueyou7	GPDhuasheng(2019)440082	Arachis.hypogaea.subsp.fastigiata.var.vulgaris	Guangdong, China	Ref. 63
N712	Wanhua2	GPDhuasheng(2018)410111	Arachis.hypogaea.irregular-fastigiata-type	Henan, China	Ref. 63
N713	Yuhua37	GPDhuasheng(2018)410020	Arachis.hypogaea.subsp.hypogaea.var.hypogaea	Henan, China	Ref. 63
N714	Yuhua40	GPDhuasheng(2018)410021	Arachis.hypogaea.irregular-fastigiata-type	Henan, China	Ref. 63
N715	Kainong49	GPDhuasheng(2019)410078	Arachis.hypogaea.irregular-hypogaea-type	Henan, China	Ref. 63
N716	Zhuhua1	Yushenhua2007001	Arachis.hypogaea.irregular-fastigiata-type	Henan, China	Ref. 63
N717	Huayu25	GPDhuasheng(2018)370406	Arachis.hypogaea.irregular-hypogaea-type	Shandong, China	Ref. 63
N718	Fenghua3	GPDhuasheng(2018)370223	Arachis.hypogaea.irregular-hypogaea-type	Shandong, China	Ref. 63
N719	Huayu19	GPDhuasheng(2018)370398	Arachis.hypogaea.irregular-hypogaea-type	Shandong, China	Ref. 63
N720	Huayu22	GPDhuasheng(2018)370399	Arachis.hypogaea.irregular-hypogaea-type	Shandong, China	Ref. 63
N721	Jihua4	GPDhuasheng(2017)130023	Arachis.hypogaea.irregular-hypogaea-type	Hebei, China	Ref. 63
N722	Luhua14	Guoshenyou20000006	Arachis.hypogaea.subsp.hypogaea.var.hypogaea	Shandong, China	Ref. 63
N723	Pukehua9	GPDhuasheng(2018)410001	Arachis.hypogaea.irregular-hypogaea-type	Henan, China	Ref. 63
N724	Huayu16	Luzhongshenzidi0265	Arachis.hypogaea.irregular-hypogaea-type	Shandong, China	Ref. 64
N725	Quanhua7	GPDhuasheng(2018)350079	Arachis.hypogaea.subsp.fastigiata.var.vulgaris	Fujian, China	Ref. 63
N726	Shanyou27	GPDhuasheng(2018)440292	Arachis.hypogaea.subsp.fastigiata.var.vulgaris	Guangdong, China	Ref. 63
N727	Shanyou71	GPDhuasheng(2018)440295	Arachis.hypogaea.subsp.fastigiata.var.vulgaris	Guangdong, China	Ref. 63
N728	Zhongkaihua1	GPDhuasheng(2018)440416	Arachis.hypogaea.subsp.fastigiata.var.vulgaris	Guangdong, China	Ref. 63
N729	wt08-0937	ND	Arachis.hypogaea.subsp.hypogaea.var.hypogaea	America	ND
N730	Yuanza9102	GPDhuasheng(2018)410109	Arachis.hypogaea.irregular-fastigiata-type	Henan, China	Ref. 63
N731	SunOleic	ND	Arachis.hypogaea.subsp.hypogaea.var.hypogaea	America	ND
N732	wt08-0932	ND	Arachis.hypogaea.subsp.fastigiata.var.vulgaris	America	ND
N733*	Nanyangcai	ND	Arachis.hypogaea.subsp.fastigiata.var.peruviana	Henan, China	ND
N734	Yuhua15	GPDhuasheng(2018)410108	Arachis.hypogaea.irregular-hypogaea-type	Henan, China	Ref. 63
N735	wt09-0023	ND	Arachis.hypogaea.subsp.hypogaea.var.hypogaea	America	ND
N738	Tifrunner	PI 644011	Arachis.hypogaea.subsp.hypogaea.var.hypogaea	America	Ref. 62
N739	NC94022	ND	Arachis.hypogaea.subsp.hypogaea.var.hypogaea	America	Ref. 72
N741*	Silihong	ND	Arachis.hypogaea.subsp.fastigiata.var.fastigiata	Liaoning, China	Ref. 64
N742*	55-437	PI 360862	Arachis.hypogaea.subsp.fastigiata.var.vulgaris	Senegal	ND
N743	Weihua8	Lunongshenzi[2003]014	Arachis.hypogaea.irregular-hypogaea-type	Shandong, China	Ref. 63
N744	Fuhuasheng	zh.h0082	Arachis.hypogaea.irregular-hypogaea-type	Shandong, China	Ref. 61
N745	Yueyou20	Yueshenyou2004002	Arachis.hypogaea.subsp.fastigiata.var.vulgaris	Guangdong, China	Ref. 63
N748	Puyangzhenzhudou	ND	Arachis.hypogaea.irregular-fastigiata-type	Henan, China	ND
N750	Kainongbai2	Yushenhua2006004	Arachis.hypogaea.irregular-hypogaea-type	Henan, China	Ref. 63
N751	Jitian1	ND	Arachis.hypogaea.irregular-fastigiata-type	Hebei, China	ND
N752	Hanghua2	GPDhuasheng(2019)440087	Arachis.hypogaea.subsp.fastigiata.var.vulgaris	Guangdong, China	Ref. 63
N753	Yueyou13	GPDhuasheng(2019)440079	Arachis.hypogaea.subsp.fastigiata.var.vulgaris	Guangdong, China	Ref. 63
N754	PuyangTT1	ND	Arachis.hypogaea.irregular-hypogaea-type	Henan, China	ND
N756	Yueyou18	GPDhuasheng(2019)440081	Arachis.hypogaea.subsp.fastigiata.var.vulgaris	Guangdong, China	Ref. 63
N762	Yuhua27	GPDhuasheng(2018)410158	Arachis.hypogaea.irregular-hypogaea-type	Henan, China	Ref. 63
N763	Yuhua31	GPDhuasheng(2018)410160	Arachis.hypogaea.irregular-hypogaea-type	Henan, China	Ref. 63
N764	Yuhua9502	GPDhuasheng(2019)410077	Arachis.hypogaea.irregular-hypogaea-type	Henan, China	Ref. 63
N765	Yuhua9620	GPDhuasheng(2018)410130	Arachis.hypogaea.irregular-hypogaea-type	Henan, China	Ref. 63
N766	Yuhua9634	Guopinjian2008009	Arachis.hypogaea.irregular-hypogaea-type	Henan, China	Ref. 64
N767	Yuhua99A25	ND	Arachis.hypogaea.irregular-hypogaea-type	Henan, China	ND
N768	Yuhua9925	Yushenhua2010004	Arachis.hypogaea.irregular-hypogaea-type	Henan, China	Ref. 63
N770	Junda11	ND	Arachis.hypogaea.irregular-hypogaea-type	Henan, China	ND
N776	Kainong71	GPDhuasheng(2018)410117	Arachis.hypogaea.irregular-hypogaea-type	Henan, China	Ref. 63
N779	Shanghua511	GPDhuasheng(2018)410113	Arachis.hypogaea.irregular-hypogaea-type	Henan, China	Ref. 63
N782	TAMSPAN 90	PI 550721	Arachis.hypogaea.subsp.fastigiata.var.vulgaris	America	Ref. 62
N789	Yuhua2	ND	Arachis.hypogaea.irregular-hypogaea-type	Henan, China	Ref. 64
N790	Yuhua9	Guoshenyou20000005	Arachis.hypogaea.irregular-hypogaea-type	Henan, China	Ref. 63
N815	YY-1	ND	Arachis.hypogaea.subsp.hypogaea.var.hypogaea	America	ND
N816	YY-2	ND	Arachis.hypogaea.subsp.hypogaea.var.hypogaea	America	ND
N818	Jitian2	ND	Arachis.hypogaea.irregular-hypogaea-type	Hebei, China	ND
N822	Zhonghua4	GS07001-1994	Arachis.hypogaea.subsp.fastigiata.var.vulgaris	Hubei, China	Ref. 63
N826	Quanhua27	GPDhuasheng(2018)350347	Arachis.hypogaea.subsp.fastigiata.var.vulgaris	Fujian, China	Ref. 63
N830	Kainong176	GPDhuasheng(2017)410039	Arachis.hypogaea.subsp.hypogaea.var.hypogaea	Henan, China	Ref. 63
N834	Kainong1760	GPDhuasheng(2017)410008	Arachis.hypogaea.irregular-hypogaea-type	Henan, China	Ref. 63
N836	Jihua18	GPDhuasheng(2017)130015	Arachis.hypogaea.subsp.hypogaea.var.hypogaea	Hebei, China	Ref. 63
N838	Jihua16	GPDhuasheng(2017)130016	Arachis.hypogaea.subsp.hypogaea.var.hypogaea	Hebei, China	Ref. 63
N840	Jihua13	GPDhuasheng(2017)130017	Arachis.hypogaea.subsp.hypogaea.var.hypogaea	Hebei, China	Ref. 63
N842	Kainong1715	GPDhuasheng(2017)410033	Arachis.hypogaea.subsp.hypogaea.var.hypogaea	Henan, China	Ref. 63
N843	Zhengnonghua9	Yushenhua2010003	Arachis.hypogaea.irregular-hypogaea-type	Henan, China	Ref. 63
N847	Kaixuan01-6	ND	Arachis.hypogaea.subsp.hypogaea.var.hypogaea	America	ND
N848	Luohua8	GPDhuasheng(2018)410016	Arachis.hypogaea.irregular-fastigiata-type	Henan, China	Ref. 63
N849	Yuhua34	GPDhuasheng(2018)410163	Arachis.hypogaea.irregular-hypogaea-type	Henan, China	Ref. 63
N850	Anhua0017	Yushenhua2014001	Arachis.hypogaea.irregular-hypogaea-type	Henan, China	Ref. 64
N851	Yuhua47	GPDhuasheng(2018)410030	Arachis.hypogaea.irregular-hypogaea-type	Henan, China	Ref. 63
N852	Yuanza9614	Yushenhua2006005	Arachis.hypogaea.irregular-fastigiata-type	Henan, China	Ref. 63
N853	Shanghua5	GPDhuasheng(2018)410136	Arachis.hypogaea.irregular-fastigiata-type	Henan, China	Ref. 63
N854	Fenghua1	GPDhuasheng(2018)370221	Arachis.hypogaea.irregular-hypogaea-type	Shandong, China	Ref. 63
N855	Fenghua2	GPDhuasheng(2018)370222	Arachis.hypogaea.irregular-fastigiata-type	Shandong, China	Ref. 63
N856	Fenghua4	GPDhuasheng(2018)370224	Arachis.hypogaea.irregular-fastigiata-type	Shandong, China	Ref. 63
N857	Jinong99	ND	Arachis.hypogaea.irregular-hypogaea-type	Hebei, China	ND
N858	Zheng8903	ND	Arachis.hypogaea.irregular-hypogaea-type	Henan, China	Ref. 73
N859	Zheng9001	ND	Arachis.hypogaea.irregular-hypogaea-type	Henan, China	ND
N861	wt08-0934	ND	Arachis.hypogaea.subsp.hypogaea.var.hypogaea	America	ND

## Sheet: Supplementary Table 3
Supplementary Table 3. Length (bp) and GC count associated with 113 de novo assembled chloroplast Arachis genomes.
Accession ID	Length	GC count
3	156405	56883
4	156391	56876
9	156346	56858
10034	156491	56950
10602	156384	56876
22585	156472	56888
30022	156436	56887
30076	156399	56863
30119	156437	56887
30136	156388	56886
36027	156421	56888
cor	156287	56856
dard	156630	56932
H03	156395	56878
H04	160341	58431
H07	156395	56877
H08	160306	58390
H10	156395	56877
H11	156429	56887
H14	160271	58388
H18	160365	58416
H22	156364	56873
H23	156368	56871
H28	160313	58399
H31	156400	56877
H33	156258	56871
H34	156437	56887
H36	156352	56876
H37	160323	58404
H38	160366	58408
H39	156395	56878
H41	160109	58365
H46	160280	58390
H47	160280	58390
par	156405	56883
PI	156476	56878
N405	156390	56876
N417	156390	56876
N426	156391	56876
N429	156391	56876
N438	156391	56876
N443	156391	56876
N448	156390	56876
N456	156390	56876
N457	156391	56876
N458	156391	56876
N459	156391	56876
N464	156391	56876
N466	156390	56876
N468	156391	56875
N474	156390	56876
N476	156390	56876
N477	156390	56876
N479	156391	56875
N483	156391	56875
N487	156395	56877
N492	156395	56877
N496	156391	56875
N505	156391	56875
N506	156394	56876
N507	156395	56877
N517	156395	56876
N521	156394	56877
N524	156396	56877
N525	156395	56877
N530	156395	56877
N532	156395	56877
N553	156390	56876
N557	156395	56877
N576	156390	56876
N594	156395	56877
N601	156390	56876
N603	156395	56877
N608	156391	56875
N614	156395	56877
N618	156391	56875
N627	156395	56877
N628	156396	56877
N629	156395	56877
N631	156395	56877
N632	156395	56877
N633	156395	56877
N635	156395	56877
N636	156395	56877
N637	156395	56877
N639	156395	56877
N640	156395	56877
N643	156395	56877
N644	156395	56877
N648	156395	56877
N649	156395	56877
N650	156395	56877
N651	156395	56877
N652	156395	56877
N656	156395	56877
N658	156396	56877
N660	156395	56877
N662	156395	56877
N663	156394	56876
N666	156395	56877
N669	156395	56877
N670	156395	56877
N671	156395	56877
N672	156395	56877
N675	156394	56876
N677	156395	56877
N681	156395	56877
N682	156395	56877
N685	156395	56877
N692	156391	56876
N733	156395	56876
N741	156391	56875
N742	156390	56876

## Sheet: Supplementary Table 4
Supplementary Table 4. Polymorphic sites identified in a germplasm panel including 77 tetraploid cultivated species and six wild species of the AA genome section.
Accession ID	YLT_12851	YLT_24372	YLT_29089	YLT_30009	YLT_31943	YLT_77167	YLT_77718	YLT_82368	YLT_82771	YLT_83825	YLT_83826	YLT_83827	YLT_133270	YLT_14835	YLT_37629	YLT_51177	YLT_73768~73775	YLT_78115~78119	YLT_93249~95188	YLT_95355~97294	YLT_97394~99333	YLT_168027~169966
PI 219823	-	G	C	-	A	G	-	G	T	T	C	C	-	A	T	T	TTTTT	-	-	-	-	-
PI 263393	-	G	C	-	A	G	-	G	T	T	C	C	-	-	A	T	TTTTT	-	-	-	-	-
PI 219824	-	G	C	-	A	G	-	G	T	T	C	C	-	-	A	T	TTTTT	-	-	-	-	-
PI 604844	-	G	C	-	A	G	-	G	T	T	C	C	-	A	T	T	TTTTT	-	-	-	TACTA~AGGTC	GGATC~ATCCC
PI 468202	-	G	C	-	A	G	-	G	T	T	C	C	-	-	T	G	TTTTT	TATAT	-	-	-	GGATC~ATCCC
PI 468201	-	G	C	-	A	G	-	G	T	T	C	C	-	-	T	G	TTTTT	TATAT	AACTA~TCAAC	AATCG~GAAGA	-	GGATC~ATCCC
N405	-	G	G	-	A	G	-	T	-	T	C	C	A	-	T	T	--------	-	-	-	-	-
N417	-	G	G	-	A	G	-	T	-	T	C	C	A	-	T	T	--------	-	-	-	-	-
N426	T	G	G	-	A	G	-	T	-	T	C	C	A	-	T	T	--------	-	-	-	-	-
N429	T	G	G	-	A	G	-	T	-	T	C	C	A	-	T	T	--------	-	-	-	-	-
N438	-	A	G	-	G	G	-	T	T	T	C	C	A	-	T	T	--------	-	-	-	-	-
N443	T	G	G	-	A	G	-	T	-	T	C	C	A	-	T	T	--------	-	-	-	-	-
N448	-	G	G	-	A	G	-	T	-	T	C	C	A	-	T	T	--------	-	-	-	-	-
N456	-	G	G	-	A	G	-	T	-	T	C	C	A	-	T	T	--------	-	-	-	-	-
N457	-	G	G	-	A	G	-	T	-	T	C	C	A	-	T	T	--------	-	-	-	-	-
N458	T	G	G	-	A	G	-	T	-	T	C	C	A	-	T	T	--------	-	-	-	-	-
N459	T	G	G	-	A	G	-	T	-	T	C	C	A	-	T	T	--------	-	-	-	-	-
N464	T	G	G	-	A	G	-	T	-	T	C	C	A	-	T	T	--------	-	-	-	-	-
N466	-	G	G	-	A	G	-	T	-	T	C	C	A	-	T	T	--------	-	-	-	-	-
N468	-	A	G	-	A	G	-	T	-	T	C	C	A	-	T	T	--------	-	-	-	-	-
N474	-	G	G	-	A	G	-	T	-	T	C	C	A	-	T	T	--------	-	-	-	-	-
N476	-	G	G	-	A	G	-	T	-	T	C	C	A	-	T	T	--------	-	-	-	-	-
N477	-	G	G	-	A	G	-	T	-	T	C	C	A	-	T	T	--------	-	-	-	-	-
N479	-	A	G	-	A	G	-	T	T	T	C	C	A	-	T	T	--------	-	-	-	-	-
N483	-	A	G	-	A	G	-	T	T	T	C	C	A	-	T	T	--------	-	-	-	-	-
N487	-	G	C	-	A	G	-	G	T	T	C	C	-	-	T	T	TTTTT	-	-	-	-	-
N492	-	G	C	-	A	G	-	G	T	T	C	C	-	-	T	T	TTTTT	-	-	-	-	-
N496	-	A	G	-	A	G	-	T	T	T	C	C	A	-	T	T	--------	-	-	-	-	-
N505	-	A	G	-	A	G	-	T	T	T	C	C	A	-	T	T	--------	-	-	-	-	-
N506	-	G	C	-	A	T	-	G	T	T	C	C	-	-	T	T	TTTTT	-	-	-	-	-
N507	-	G	C	-	A	G	-	G	T	T	C	C	-	-	T	T	TTTTT	-	-	-	-	-
N517	-	G	C	-	A	G	-	T	T	G	G	A	A	-	T	T	TTTTT	-	-	-	-	-
N521	-	G	C	-	A	G	-	G	T	T	C	C	-	-	T	T	TTTTT	-	-	-	-	-
N524	-	G	C	-	A	G	A	G	T	T	C	C	-	-	T	T	TTTTT	-	-	-	-	-
N525	-	G	C	-	A	G	-	G	T	T	C	C	-	-	T	T	TTTTT	-	-	-	-	-
N530	-	G	C	-	A	G	-	G	T	T	C	C	-	-	T	T	TTTTT	-	-	-	-	-
N532	-	G	C	-	A	G	-	G	T	T	C	C	-	-	T	T	TTTTT	-	-	-	-	-
N553	-	G	G	-	A	G	-	T	-	T	C	C	A	-	T	T	--------	-	-	-	-	-
N557	-	G	C	-	A	G	-	G	T	T	C	C	-	-	T	T	TTTTT	-	-	-	-	-
N576	-	G	G	-	A	G	-	T	-	T	C	C	-	-	T	T	--------	-	-	-	-	-
N594	-	G	C	-	A	G	-	G	T	T	C	C	-	-	T	T	TTTTT	-	-	-	-	-
N601	-	G	G	-	A	G	-	T	-	T	C	C	A	-	T	T	--------	-	-	-	-	-
N603	-	G	C	-	A	G	-	G	T	T	C	C	-	-	T	T	TTTTT	-	-	-	-	-
N608	-	A	G	-	A	G	-	T	T	T	C	C	A	-	T	T	--------	-	-	-	-	-
N614	-	G	C	-	A	G	-	G	T	T	C	C	-	-	T	T	TTTTT	-	-	-	-	-
N618	-	A	G	-	A	G	-	T	T	T	C	C	A	-	T	T	--------	-	-	-	-	-
N627	-	G	C	-	A	G	-	G	T	T	C	C	-	-	T	T	TTTTT	-	-	-	-	-
N628	-	G	C	T	A	G	-	G	T	T	C	C	-	-	T	T	TTTTT	-	-	-	-	-
N629	-	G	C	-	A	G	-	G	T	T	C	C	-	-	T	T	TTTTT	-	-	-	-	-
N631	-	G	C	-	A	G	-	G	T	T	C	C	-	-	T	T	TTTTT	-	-	-	-	-
N632	-	G	C	-	A	G	-	G	T	T	C	C	-	-	T	T	TTTTT	-	-	-	-	-
N633	-	G	C	-	A	G	-	G	T	T	C	C	-	-	T	T	TTTTT	-	-	-	-	-
N635	-	G	C	-	A	G	-	G	T	T	C	C	-	-	T	T	TTTTT	-	-	-	-	-
N636	-	G	C	-	A	G	-	G	T	T	C	C	-	-	T	T	TTTTT	-	-	-	-	-
N637	-	G	C	-	A	G	-	G	T	T	C	C	-	-	T	T	TTTTT	-	-	-	-	-
N639	-	G	C	-	A	G	-	G	T	T	C	C	-	-	T	T	TTTTT	-	-	-	-	-
N640	-	G	C	-	A	G	-	G	T	T	C	C	-	-	T	T	TTTTT	-	-	-	-	-
N643	-	G	C	-	A	G	-	G	T	T	C	C	-	-	T	T	TTTTT	-	-	-	-	-
N644	-	G	C	-	A	G	-	G	T	T	C	C	-	-	T	T	TTTTT	-	-	-	-	-
N648	-	G	C	-	A	G	-	G	T	T	C	C	-	-	T	T	TTTTT	-	-	-	-	-
N649	-	G	C	-	A	G	-	G	T	T	C	C	-	-	T	T	TTTTT	-	-	-	-	-
N650	-	G	C	-	A	G	-	G	T	T	C	C	-	-	T	T	TTTTT	-	-	-	-	-
N651	-	G	C	-	A	G	-	G	T	T	C	C	-	-	T	T	TTTTT	-	-	-	-	-
N652	-	G	C	-	A	G	-	G	T	T	C	C	-	-	T	T	TTTTT	-	-	-	-	-
N656	-	G	C	-	A	G	-	G	T	T	C	C	-	-	T	T	TTTTT	-	-	-	-	-
N658	-	G	C	-	A	G	-	G	T	T	C	C	-	-	T	T	TTTTT	-	-	-	-	-
N660	-	G	C	-	A	G	-	G	T	T	C	C	-	-	T	T	TTTTT	-	-	-	-	-
N662	-	G	C	-	A	G	-	G	T	T	C	C	-	-	T	T	TTTTT	-	-	-	-	-
N663	-	G	C	-	A	T	-	G	T	T	C	C	-	-	T	T	TTTTT	-	-	-	-	-
N666	-	G	C	-	A	G	-	G	T	T	C	C	-	-	T	T	TTTTT	-	-	-	-	-
N669	-	G	C	-	A	G	-	G	T	T	C	C	-	-	T	T	TTTTT	-	-	-	-	-
N670	-	G	C	-	A	G	-	G	T	T	C	C	-	-	T	T	TTTTT	-	-	-	-	-
N671	-	G	C	-	A	G	-	G	T	T	C	C	-	-	T	T	TTTTT	-	-	-	-	-
N672	-	G	C	-	A	G	-	G	T	T	C	C	-	-	T	T	TTTTT	-	-	-	-	-
N675	-	G	C	-	A	T	-	G	T	T	C	C	-	-	T	T	TTTTT	-	-	-	-	-
N677	-	G	C	-	A	G	-	G	T	T	C	C	-	-	T	T	TTTTT	-	-	-	-	-
N681	-	G	C	-	A	G	-	G	T	T	C	C	-	-	T	T	TTTTT	-	-	-	-	-
N682	-	G	C	-	A	G	-	G	T	T	C	C	-	-	T	T	TTTTT	-	-	-	-	-
N685	-	G	C	-	A	G	-	G	T	T	C	C	-	-	T	T	TTTTT	-	-	-	-	-
N692	T	G	G	-	A	G	-	T	-	T	C	C	A	-	T	T	--------	-	-	-	-	-
N733	-	G	C	-	A	G	-	T	T	G	G	A	-	-	T	T	TTTTT	-	-	-	-	-
N741	-	A	G	-	A	G	-	T	T	T	C	C	A	-	T	T	--------	-	-	-	-	-
N742	-	G	G	-	A	G	-	T	-	T	C	C	A	-	T	T	--------	-	-	-	-	-
Note: The first 14 polymorphisms were within A. hypogaea and the last eight polymorphic sites were found in a panel including, besides A.hypogaea, six wild species of the AA genome section

## Sheet: Supplementary Table 5
Supplementary Table 5. Genotyping of 77 tetraploid A. hypogaea accessions and 36 wild Arachis accessions with four Kompetitive allele specific PCR (KASP) assays designed on chloroplast polymorphisms.
DNA \ Assay	YLT_29089	YLT_73768~73775	YLT_82368	YLT_56240
PI 219823	C:C	TTTTT:TTTTT	G:G	/:/
PI 604844	C:C	TTTTT:TTTTT	G:G	/:/
PI 276235	C:C	TTTTT:TTTTT	G:G	GATA:GATA
PI 298636	C:C	TTTTT:TTTTT	G:G	GATA:GATA
PI 468162	C:C	TTTTT:TTTTT	G:G	GATA:GATA
PI 468322	C:C	/:TTTTT	G:G	GATA:GATA
PI 468178	C:C	TTTTT:TTTTT	G:G	GATA:GATA
PI 475877	C:C	/:/	G:G	GATA:GATA
PI 475844	C:C	TTTTT:TTTTT	G:G	GATA:GATA
PI 338280	C:C	/:TTTTT	G:G	GATA:GATA
PI 298639	C:C	/:TTTTT	G:G	GATA:GATA
PI 262142	C:C	/:TTTTT	G:G	/:/
PI 468366	C:C	TTTTT:TTTTT	G:G	GATA:GATA
PI 476006	C:C	TTTTT:TTTTT	G:G	GATA:GATA
PI 210554	C:C	/:TTTTT	G:G	/:/
GK 12946	C:C	TTTTT:TTTTT	G:G	GATA:GATA
PI 688957	C:C	TTTTT:TTTTT	G:G	GATA:GATA
PI 468155	C:C	/:TTTTT	G:G	/:/
PI 263393	C:C	TTTTT:TTTTT	G:G	GATA:GATA
PI 476008	C:C	TTTTT:TTTTT	G:G	GATA:GATA
PI 219824	C:C	TTTTT:TTTTT	G:G	GATA:GATA
PI 468198	C:C	TTTTT:TTTTT	G:G	GATA:GATA
PI 681082	C:C	TTTTT:TTTTT	G:G	GATA:GATA
PI 468336	C:C	/:/	G:G	GATA:GATA
PI 475887	C:C	TTTTT:TTTTT	G:G	GATA:GATA
PI 475883	C:C	TTTTT:TTTTT	G:G	GATA:GATA
PI 681080	C:C	/:TTTTT	G:G	GATA:GATA
PI 468324	C:C	TTTTT:TTTTT	G:G	GATA:GATA
PI 468325	C:C	/:/	G:G	GATA:GATA
PI 468323	C:C	TTTTT:TTTTT	G:G	/:/
PI 468321	C:C	TTTTT:TTTTT	G:G	GATA:GATA
PI 475847	C:C	TTTTT:TTTTT	G:G	GATA:/
PI 468202	C:C	TTTTT:TTTTT	G:G	GATA:GATA
PI 468201	C:C	TTTTT:TTTTT	G:G	GATA:GATA
PI 262842	C:C	/:TTTTT	G:G	GATA:GATA
PI 497572	C:C	TTTTT:TTTTT	G:G	GATA:GATA
N405	G:G	/:/	T:T	GATA:GATA
N417	G:G	/:/	T:T	GATA:GATA
N426	G:G	/:/	T:T	GATA:GATA
N429	G:G	/:/	T:T	GATA:GATA
N438	G:G	/:/	T:T	GATA:GATA
N443	G:G	/:/	?	GATA:GATA
N448	G:G	/:/	T:T	GATA:GATA
N456	G:G	/:/	T:T	GATA:GATA
N457	G:G	/:/	T:T	GATA:GATA
N458	G:G	/:/	T:T	GATA:GATA
N459	G:G	/:/	T:T	GATA:GATA
N464	G:G	/:/	T:T	GATA:GATA
N466	G:G	/:/	T:T	GATA:GATA
N468	G:G	/:/	T:T	GATA:GATA
N474	G:G	/:/	T:T	GATA:GATA
N476	G:G	/:/	T:T	GATA:GATA
N477	G:G	/:/	T:T	GATA:GATA
N479	G:G	/:/	T:T	GATA:GATA
N483	G:G	/:/	T:T	GATA:GATA
N487	G:G	TTTTT:TTTTT	G:G	GATA:GATA
N492	C:C	TTTTT:TTTTT	G:G	GATA:GATA
N496	G:G	?	T:T	GATA:GATA
N505	G:G	/:/	T:T	GATA:GATA
N506	C:C	TTTTT:TTTTT	G:G	GATA:GATA
N507	C:C	TTTTT:TTTTT	G:G	GATA:GATA
N517	C:C	TTTTT:TTTTT	T:T	GATA:GATA
N521	C:C	?	G:G	GATA:GATA
N524	C:C	TTTTT:TTTTT	G:G	GATA:GATA
N525	C:C	TTTTT:TTTTT	G:G	GATA:GATA
N530	C:C	TTTTT:TTTTT	?	GATA:GATA
N532	C:C	/:/	G:G	GATA:GATA
N553	G:G	/:/	T:T	GATA:GATA
N557	C:C	TTTTT:TTTTT	G:G	GATA:GATA
N576	G:G	/:/	T:T	GATA:GATA
N594	C:C	TTTTT:TTTTT	G:G	GATA:GATA
N601	G:G	/:/	T:T	GATA:GATA
N603	C:C	TTTTT:TTTTT	G:G	GATA:GATA
N608	G:G	?	T:T	GATA:GATA
N614	C:C	TTTTT:TTTTT	G:G	GATA:GATA
N618	G:G	/:/	T:T	GATA:GATA
N627	C:C	TTTTT:TTTTT	G:G	GATA:GATA
N628	C:C	TTTTT:TTTTT	G:G	GATA:GATA
N629	C:C	?	G:G	GATA:GATA
N631	C:C	TTTTT:TTTTT	G:G	GATA:GATA
N632	C:C	?	G:G	GATA:GATA
N633	C:C	TTTTT:TTTTT	G:G	GATA:GATA
N635	C:C	TTTTT:TTTTT	G:G	GATA:GATA
N636	C:C	TTTTT:TTTTT	G:G	GATA:GATA
N637	C:C	TTTTT:TTTTT	G:G	GATA:GATA
N639	C:C	?	?	GATA:GATA
N640	?	TTTTT:TTTTT	G:G	GATA:GATA
N643	C:C	TTTTT:TTTTT	G:G	GATA:GATA
N644	C:C	TTTTT:TTTTT	G:G	GATA:GATA
N648	C:C	TTTTT:TTTTT	G:G	GATA:GATA
N649	C:C	TTTTT:TTTTT	G:G	GATA:GATA
N650	C:C	TTTTT:TTTTT	G:G	GATA:GATA
N651	C:C	TTTTT:TTTTT	?	GATA:GATA
N652	C:C	TTTTT:TTTTT	G:G	GATA:GATA
N656	C:C	TTTTT:TTTTT	G:G	GATA:GATA
N658	C:C	TTTTT:TTTTT	G:G	GATA:GATA
N660	C:C	TTTTT:TTTTT	G:G	GATA:GATA
N662	C:C	TTTTT:TTTTT	G:G	GATA:GATA
N663	C:C	TTTTT:TTTTT	G:G	GATA:GATA
N666	C:C	TTTTT:TTTTT	G:G	GATA:GATA
N669	C:C	TTTTT:TTTTT	G:G	GATA:GATA
N670	C:C	TTTTT:TTTTT	G:G	GATA:GATA
N671	C:C	TTTTT:TTTTT	G:G	GATA:GATA
N672	C:C	TTTTT:TTTTT	G:G	GATA:GATA
N675	C:C	TTTTT:TTTTT	G:G	GATA:GATA
N677	C:C	TTTTT:TTTTT	G:G	GATA:GATA
N681	C:C	TTTTT:TTTTT	G:G	GATA:GATA
N682	C:C	TTTTT:TTTTT	G:G	GATA:GATA
N685	C:C	TTTTT:TTTTT	G:G	GATA:GATA
N692	G:G	/:/	T:T	GATA:GATA
N733	C:C	TTTTT:TTTTT	T:T	GATA:GATA
N741	G:G	/:/	T:T	GATA:GATA
N742	G:G	/:/	T:T	GATA:GATA

## Sheet: Supplementary Table 6
Supplementary Table 6. Number of different types of mononucleotide repeats identified in the 113 chloroplast genomes assembled in this study.
Sample	A-3	A-4	A-5	A-6	A-7	A-8	A-9	A-10	A-11	A-12	A-13	A-14	A-15	A-16	A-17	A-18	T-3	T-4	T-5	T-6	T-7	T-8	T-9	T-10	T-11	T-12	T-13	T-14	T-15	T-16	T-17	T-18	T-19	G-3	G-4	G-5	G-6	G-7	G-8	G-9	G-12	G-13	C-3	C-4	C-5	C-6	C-7	C-8	C-9
H07	2440	839	394	190	89	38	31	7	6	6	2	1	1	0	0	0	2382	813	398	180	120	45	21	20	9	4	1	0	1	0	0	0	0	883	211	64	16	14	2	1	1	0	919	247	70	18	10	0	2
H10	2440	839	394	190	89	38	31	7	6	6	2	1	1	0	0	0	2382	813	398	180	120	45	21	20	9	4	1	0	1	0	0	0	0	883	211	64	16	14	2	1	1	0	919	247	70	18	10	0	2
N405	2440	839	394	190	89	38	30	8	6	6	2	1	1	0	0	0	2382	814	398	180	120	45	21	22	8	4	1	0	0	0	0	0	0	883	211	64	16	14	2	1	1	0	919	247	70	18	10	0	2
N417	2440	839	394	190	89	38	30	8	6	6	2	1	1	0	0	0	2382	814	398	180	120	45	21	22	8	4	1	0	0	0	0	0	0	883	211	64	16	14	2	1	1	0	919	247	70	18	10	0	2
N426	2440	839	394	190	89	38	30	8	6	6	2	1	1	0	0	0	2382	814	398	180	120	45	21	21	9	4	1	0	0	0	0	0	0	883	211	64	16	14	2	1	1	0	919	247	70	18	10	0	2
N429	2440	839	394	190	89	38	30	8	6	6	2	1	1	0	0	0	2382	814	398	180	120	45	21	21	9	4	1	0	0	0	0	0	0	883	211	64	16	14	2	1	1	0	919	247	70	18	10	0	2
N438	2440	839	394	190	89	38	30	8	6	6	2	1	1	0	0	0	2382	814	398	180	120	45	21	21	9	4	1	0	0	0	0	0	0	882	212	64	16	14	2	1	1	0	919	247	70	18	10	0	2
N443	2440	839	394	190	89	38	30	8	6	6	2	1	1	0	0	0	2382	814	398	180	120	45	21	21	9	4	1	0	0	0	0	0	0	883	211	64	16	14	2	1	1	0	919	247	70	18	10	0	2
N448	2440	839	394	190	89	38	30	8	6	6	2	1	1	0	0	0	2382	814	398	180	120	45	21	22	8	4	1	0	0	0	0	0	0	883	211	64	16	14	2	1	1	0	919	247	70	18	10	0	2
N456	2440	839	394	190	89	38	30	8	6	6	2	1	1	0	0	0	2382	814	398	180	120	45	21	22	8	4	1	0	0	0	0	0	0	883	211	64	16	14	2	1	1	0	919	247	70	18	10	0	2
N457	2440	839	394	190	89	38	30	8	6	6	2	1	0	1	0	0	2382	814	398	180	120	45	21	22	8	4	1	0	0	0	0	0	0	883	211	64	16	14	2	1	1	0	919	247	70	18	10	0	2
N458	2440	839	394	190	89	38	30	8	6	6	2	1	1	0	0	0	2382	814	398	180	120	45	21	21	9	4	1	0	0	0	0	0	0	883	211	64	16	14	2	1	1	0	919	247	70	18	10	0	2
N459	2440	839	394	190	89	38	30	8	6	6	2	1	1	0	0	0	2382	814	398	180	120	45	21	21	9	4	1	0	0	0	0	0	0	883	211	64	16	14	2	1	1	0	919	247	70	18	10	0	2
N464	2440	839	394	190	89	38	30	8	6	6	2	1	1	0	0	0	2382	814	398	180	120	45	21	21	9	4	1	0	0	0	0	0	0	883	211	64	16	14	2	1	1	0	919	247	70	18	10	0	2
N466	2440	839	394	190	89	38	30	8	6	6	2	1	1	0	0	0	2382	814	398	180	120	45	21	22	8	4	1	0	0	0	0	0	0	883	211	64	16	14	2	1	1	0	919	247	70	18	10	0	2
N468	2440	839	394	190	89	38	30	8	6	6	2	1	1	0	0	0	2382	814	398	180	120	45	21	21	9	4	1	0	0	0	0	0	0	883	211	64	16	14	2	1	1	0	919	247	70	18	10	0	2
N474	2440	839	394	190	89	38	30	8	6	6	2	1	1	0	0	0	2382	814	398	180	120	45	21	22	8	4	1	0	0	0	0	0	0	883	211	64	16	14	2	1	1	0	919	247	70	18	10	0	2
N476	2440	839	394	190	89	38	30	8	6	6	2	1	1	0	0	0	2382	814	398	180	120	45	21	22	8	4	1	0	0	0	0	0	0	883	211	64	16	14	2	1	1	0	919	247	70	18	10	0	2
N477	2440	839	394	190	89	38	30	8	6	6	2	1	1	0	0	0	2382	814	398	180	120	45	21	22	8	4	1	0	0	0	0	0	0	883	211	64	16	14	2	1	1	0	919	247	70	18	10	0	2
N479	2440	839	394	190	89	38	30	8	6	6	2	1	1	0	0	0	2382	814	398	180	120	45	21	21	9	4	1	0	0	0	0	0	0	883	211	64	16	14	2	1	1	0	919	247	70	18	10	0	2
N483	2440	839	394	190	89	38	30	8	6	6	2	1	1	0	0	0	2382	814	398	180	120	45	21	21	9	4	1	0	0	0	0	0	0	883	211	64	16	14	2	1	1	0	919	247	70	18	10	0	2
N487	2440	839	394	190	89	38	31	7	6	6	2	1	1	0	0	0	2381	814	398	180	120	45	21	20	9	4	1	0	1	0	0	0	0	883	211	64	16	14	2	1	1	0	919	247	70	18	10	0	2
N492	2440	839	394	190	89	38	31	7	6	6	2	1	1	0	0	0	2381	814	398	180	120	45	21	20	9	4	1	0	1	0	0	0	0	883	211	64	16	14	2	1	1	0	919	247	70	18	10	0	2
N496	2440	839	394	190	89	38	30	8	6	6	2	1	1	0	0	0	2382	814	398	180	120	45	21	21	9	4	1	0	0	0	0	0	0	883	211	64	16	14	2	1	1	0	919	247	70	18	10	0	2
N505	2440	839	394	190	89	38	30	8	6	6	2	1	1	0	0	0	2382	814	398	180	120	45	21	21	9	4	1	0	0	0	0	0	0	883	211	64	16	14	2	1	1	0	919	247	70	18	10	0	2
N506	2440	839	394	190	89	38	31	7	6	6	2	1	1	0	0	0	2381	814	398	180	120	46	20	20	9	4	1	0	1	0	0	0	0	883	211	64	16	14	2	1	1	0	919	247	70	18	10	0	2
N507	2440	839	394	190	89	38	31	7	6	6	2	1	1	0	0	0	2381	814	398	180	120	45	21	20	9	4	1	0	1	0	0	0	0	883	211	64	16	14	2	1	1	0	919	247	70	18	10	0	2
N517	2441	839	394	190	89	38	31	7	6	6	2	1	1	0	0	0	2381	814	398	180	120	45	21	20	9	4	1	0	1	0	0	0	0	883	211	64	16	14	2	1	1	0	919	247	70	18	10	0	2
N521	2440	839	394	190	89	38	31	7	6	6	2	1	1	0	0	0	2381	814	398	180	120	45	21	20	9	4	1	1	0	0	0	0	0	883	211	64	16	14	2	1	1	0	919	247	70	18	10	0	2
N524	2440	839	394	190	89	38	31	7	5	7	2	1	1	0	0	0	2381	814	398	180	120	45	21	20	9	4	1	0	1	0	0	0	0	883	211	64	16	14	2	1	1	0	919	247	70	18	10	0	2
N525	2440	839	394	190	89	38	31	7	6	6	2	1	1	0	0	0	2381	814	398	180	120	45	21	20	9	4	1	0	1	0	0	0	0	883	211	64	16	14	2	1	1	0	919	247	70	18	10	0	2
N530	2440	839	394	190	89	38	31	7	6	6	2	1	1	0	0	0	2381	814	398	180	120	45	21	20	9	4	1	0	1	0	0	0	0	883	211	64	16	14	2	1	1	0	919	247	70	18	10	0	2
N532	2440	839	394	190	89	38	31	7	6	6	2	1	1	0	0	0	2381	814	398	180	120	45	21	20	9	4	1	0	1	0	0	0	0	883	211	64	16	14	2	1	1	0	919	247	70	18	10	0	2
N553	2440	839	394	190	89	38	30	8	6	6	2	1	1	0	0	0	2382	814	398	180	120	45	21	22	8	4	1	0	0	0	0	0	0	883	211	64	16	14	2	1	1	0	919	247	70	18	10	0	2
N557	2440	839	394	190	89	38	31	7	6	6	2	1	1	0	0	0	2381	814	398	180	120	45	21	20	9	4	1	0	1	0	0	0	0	883	211	64	16	14	2	1	1	0	919	247	70	18	10	0	2
N576	2440	839	394	190	89	38	30	8	6	6	2	1	1	0	0	0	2382	814	398	180	120	45	21	22	8	4	1	0	0	0	0	0	0	883	211	64	16	14	2	1	1	0	919	247	70	18	10	0	2
N594	2440	839	394	190	89	38	31	7	6	6	2	1	1	0	0	0	2381	814	398	180	120	45	21	20	9	4	1	0	1	0	0	0	0	883	211	64	16	14	2	1	1	0	919	247	70	18	10	0	2
N601	2440	839	394	190	89	38	30	8	6	6	2	1	1	0	0	0	2382	814	398	180	120	45	21	22	8	4	1	0	0	0	0	0	0	883	211	64	16	14	2	1	1	0	919	247	70	18	10	0	2
N603	2440	839	394	190	89	38	31	7	6	6	2	1	1	0	0	0	2381	814	398	180	120	45	21	20	9	4	1	0	1	0	0	0	0	883	211	64	16	14	2	1	1	0	919	247	70	18	10	0	2
N608	2440	839	394	190	89	38	30	8	6	6	2	1	1	0	0	0	2382	814	398	180	120	45	21	21	9	4	1	0	0	0	0	0	0	883	211	64	16	14	2	1	1	0	919	247	70	18	10	0	2
N614	2440	839	394	190	89	38	31	7	6	6	2	1	1	0	0	0	2381	814	398	180	120	45	21	20	9	4	1	0	1	0	0	0	0	883	211	64	16	14	2	1	1	0	919	247	70	18	10	0	2
N618	2440	839	394	190	89	38	30	8	6	6	2	1	1	0	0	0	2382	814	398	180	120	45	21	21	9	4	1	0	0	0	0	0	0	883	211	64	16	14	2	1	1	0	919	247	70	18	10	0	2
N627	2440	839	394	190	89	38	31	7	6	6	2	1	1	0	0	0	2381	814	398	180	120	45	21	20	9	4	1	0	1	0	0	0	0	883	211	64	16	14	2	1	1	0	919	247	70	18	10	0	2
N628	2440	839	394	190	89	38	31	7	6	6	2	1	1	0	0	0	2381	814	398	180	120	45	21	20	8	5	1	0	1	0	0	0	0	883	211	64	16	14	2	1	1	0	919	247	70	18	10	0	2
N629	2440	839	394	190	89	38	31	7	6	6	2	1	1	0	0	0	2381	814	398	180	120	45	21	20	9	4	1	0	1	0	0	0	0	883	211	64	16	14	2	1	1	0	919	247	70	18	10	0	2
N631	2440	839	394	190	89	38	31	7	6	6	2	1	1	0	0	0	2381	814	398	180	120	45	21	20	9	4	1	0	1	0	0	0	0	883	211	64	16	14	2	1	1	0	919	247	70	18	10	0	2
N632	2440	839	394	190	89	38	31	7	6	6	2	1	1	0	0	0	2381	814	398	180	120	45	21	20	9	4	1	0	1	0	0	0	0	883	211	64	16	14	2	1	1	0	919	247	70	18	10	0	2
N633	2440	839	394	190	89	38	31	7	6	6	2	1	1	0	0	0	2381	814	398	180	120	45	21	20	9	4	1	0	1	0	0	0	0	883	211	64	16	14	2	1	1	0	919	247	70	18	10	0	2
N635	2440	839	394	190	89	38	31	7	6	6	2	1	1	0	0	0	2381	814	398	180	120	45	21	20	9	4	1	0	1	0	0	0	0	883	211	64	16	14	2	1	1	0	919	247	70	18	10	0	2
N636	2440	839	394	190	89	38	31	7	6	6	2	1	1	0	0	0	2381	814	398	180	120	45	21	20	9	4	1	0	1	0	0	0	0	883	211	64	16	14	2	1	1	0	919	247	70	18	10	0	2
N637	2440	839	394	190	89	38	31	7	6	6	2	1	1	0	0	0	2381	814	398	180	120	45	21	20	9	4	1	0	1	0	0	0	0	883	211	64	16	14	2	1	1	0	919	247	70	18	10	0	2
N639	2440	839	394	190	89	38	31	7	6	6	2	1	1	0	0	0	2381	814	398	180	120	45	21	20	9	4	1	0	1	0	0	0	0	883	211	64	16	14	2	1	1	0	919	247	70	18	10	0	2
N640	2440	839	394	190	89	38	31	7	6	6	2	1	1	0	0	0	2381	814	398	180	120	45	21	20	9	4	1	0	1	0	0	0	0	883	211	64	16	14	2	1	1	0	919	247	70	18	10	0	2
N643	2440	839	394	190	89	38	31	7	6	6	2	1	1	0	0	0	2381	814	398	180	120	45	21	20	9	4	1	0	1	0	0	0	0	883	211	64	16	14	2	1	1	0	919	247	70	18	10	0	2
N644	2440	839	394	190	89	38	31	7	6	6	2	1	1	0	0	0	2381	814	398	180	120	45	21	20	9	4	1	0	1	0	0	0	0	883	211	64	16	14	2	1	1	0	919	247	70	18	10	0	2
N648	2440	839	394	190	89	38	31	7	6	6	2	1	1	0	0	0	2381	814	398	180	120	45	21	20	9	4	1	0	1	0	0	0	0	883	211	64	16	14	2	1	1	0	919	247	70	18	10	0	2
N649	2440	839	394	190	89	38	31	7	6	6	2	1	1	0	0	0	2381	814	398	180	120	45	21	20	9	4	1	0	1	0	0	0	0	883	211	64	16	14	2	1	1	0	919	247	70	18	10	0	2
N650	2440	839	394	190	89	38	31	7	6	6	2	1	1	0	0	0	2381	814	398	180	120	45	21	20	9	4	1	0	1	0	0	0	0	883	211	64	16	14	2	1	1	0	919	247	70	18	10	0	2
N651	2440	839	394	190	89	38	31	7	6	6	2	1	1	0	0	0	2381	814	398	180	120	45	21	20	9	4	1	0	1	0	0	0	0	883	211	64	16	14	2	1	1	0	919	247	70	18	10	0	2
N652	2440	839	394	190	89	38	31	7	6	6	2	1	1	0	0	0	2381	814	398	180	120	45	21	20	9	4	1	0	1	0	0	0	0	883	211	64	16	14	2	1	1	0	919	247	70	18	10	0	2
N656	2440	839	394	190	89	38	31	7	6	6	2	1	1	0	0	0	2381	814	398	180	120	45	21	20	9	4	1	0	1	0	0	0	0	883	211	64	16	14	2	1	1	0	919	247	70	18	10	0	2
N658	2440	839	394	190	89	38	31	7	6	6	2	1	1	0	0	0	2381	814	398	180	120	45	21	19	10	4	1	0	1	0	0	0	0	883	211	64	16	14	2	1	1	0	919	247	70	18	10	0	2
N660	2440	839	394	190	89	38	31	7	6	6	2	1	1	0	0	0	2381	814	398	180	120	45	21	20	9	4	1	0	1	0	0	0	0	883	211	64	16	14	2	1	1	0	919	247	70	18	10	0	2
N662	2440	839	394	190	89	38	31	7	6	6	2	1	1	0	0	0	2381	814	398	180	120	45	21	20	9	4	1	0	1	0	0	0	0	883	211	64	16	14	2	1	1	0	919	247	70	18	10	0	2
N663	2440	839	394	190	89	38	31	7	6	6	2	1	1	0	0	0	2381	814	398	180	120	46	20	20	9	4	1	0	1	0	0	0	0	883	211	64	16	14	2	1	1	0	919	247	70	18	10	0	2
N666	2440	839	394	190	89	38	31	7	6	6	2	1	1	0	0	0	2381	814	398	180	120	45	21	20	9	4	1	0	1	0	0	0	0	883	211	64	16	14	2	1	1	0	919	247	70	18	10	0	2
N669	2440	839	394	190	89	38	31	7	6	6	2	1	1	0	0	0	2381	814	398	180	120	45	21	20	9	4	1	0	1	0	0	0	0	883	211	64	16	14	2	1	1	0	919	247	70	18	10	0	2
N670	2440	839	394	190	89	38	31	7	6	6	2	1	1	0	0	0	2381	814	398	180	120	45	21	20	9	4	1	0	1	0	0	0	0	883	211	64	16	14	2	1	1	0	919	247	70	18	10	0	2
N671	2440	839	394	190	89	38	31	7	6	6	2	1	1	0	0	0	2381	814	398	180	120	45	21	20	9	4	1	0	1	0	0	0	0	883	211	64	16	14	2	1	1	0	919	247	70	18	10	0	2
N672	2440	839	394	190	89	38	31	7	6	6	2	1	1	0	0	0	2381	814	398	180	120	45	21	20	9	4	1	0	1	0	0	0	0	883	211	64	16	14	2	1	1	0	919	247	70	18	10	0	2
N675	2440	839	394	190	89	38	31	7	6	6	2	1	1	0	0	0	2381	814	398	180	120	46	20	20	9	4	1	0	1	0	0	0	0	883	211	64	16	14	2	1	1	0	919	247	70	18	10	0	2
N677	2440	839	394	190	89	38	31	7	6	6	2	1	1	0	0	0	2381	814	398	180	120	45	21	20	9	4	1	0	1	0	0	0	0	883	211	64	16	14	2	1	1	0	919	247	70	18	10	0	2
N681	2440	839	394	190	89	38	31	7	6	6	2	1	1	0	0	0	2381	814	398	180	120	45	21	20	9	4	1	0	1	0	0	0	0	883	211	64	16	14	2	1	1	0	919	247	70	18	10	0	2
N682	2440	839	394	190	89	38	31	7	6	6	2	1	1	0	0	0	2381	814	398	180	120	45	21	20	9	4	1	0	1	0	0	0	0	883	211	64	16	14	2	1	1	0	919	247	70	18	10	0	2
N685	2440	839	394	190	89	38	31	7	6	6	2	1	1	0	0	0	2381	814	398	180	120	45	21	20	9	4	1	0	1	0	0	0	0	883	211	64	16	14	2	1	1	0	919	247	70	18	10	0	2
N692	2440	839	394	190	89	38	30	8	6	6	2	1	1	0	0	0	2382	814	398	180	120	45	21	21	9	4	1	0	0	0	0	0	0	883	211	64	16	14	2	1	1	0	919	247	70	18	10	0	2
N733	2441	839	394	190	89	38	31	7	6	6	2	1	1	0	0	0	2381	814	398	180	120	45	21	20	9	4	1	0	1	0	0	0	0	883	211	64	16	14	2	1	1	0	919	247	70	18	10	0	2
N741	2440	839	394	190	89	38	30	8	6	6	2	1	1	0	0	0	2382	814	398	180	120	45	21	21	9	4	1	0	0	0	0	0	0	883	211	64	16	14	2	1	1	0	919	247	70	18	10	0	2
N742	2440	839	394	190	89	38	30	8	6	6	2	1	1	0	0	0	2382	814	398	180	120	45	21	22	8	4	1	0	0	0	0	0	0	883	211	64	16	14	2	1	1	0	919	247	70	18	10	0	2
10034	2440	834	388	189	94	40	22	14	5	5	3	1	0	0	0	0	2376	809	395	184	120	46	21	14	5	6	1	2	0	0	0	0	0	887	214	62	17	13	2	1	1	0	919	248	70	19	9	0	1
10602	2437	838	392	189	91	38	30	9	6	7	2	1	0	0	0	0	2382	815	395	184	118	43	22	19	6	8	0	0	1	0	0	0	0	883	211	64	16	14	2	1	1	0	922	247	70	17	10	0	1
22585	2444	839	388	190	89	39	28	9	8	5	2	2	0	0	0	0	2382	817	395	181	119	45	22	18	8	7	0	0	0	1	0	0	0	882	211	64	16	14	2	1	1	0	921	247	70	18	10	0	1
30022	2444	838	390	186	90	41	31	7	9	4	2	2	0	0	0	0	2388	815	395	180	118	43	26	14	9	7	1	0	0	0	1	0	0	883	210	64	17	13	2	1	1	0	920	247	70	18	10	0	2
30076	2439	844	375	189	92	40	28	8	9	5	3	1	1	0	0	0	2390	805	393	184	123	44	27	14	9	3	0	2	1	0	0	0	0	883	211	62	17	15	1	1	1	0	919	245	69	19	9	0	1
30119	2444	838	390	185	90	41	30	9	7	6	2	2	0	0	0	0	2386	815	395	180	118	43	26	15	9	6	1	0	0	0	1	0	0	883	210	64	17	13	2	1	1	0	921	247	70	18	10	0	2
30136	2437	842	389	189	89	40	29	8	7	7	2	1	0	0	0	0	2384	815	395	181	119	42	23	19	4	8	1	0	0	0	1	0	0	884	211	64	16	14	2	1	1	0	920	248	69	18	10	0	1
3	2438	832	388	192	94	41	27	9	5	8	2	1	1	0	0	0	2379	818	396	177	120	42	22	17	13	5	0	1	0	0	0	0	0	883	212	64	16	15	1	1	1	0	923	247	70	17	10	0	2
36027	2439	839	387	190	91	39	31	8	5	7	2	2	0	0	0	0	2385	812	397	179	120	45	21	17	10	6	1	0	0	1	0	0	0	884	209	65	16	13	3	1	1	0	921	248	70	18	9	1	2
4	2440	839	394	190	89	38	31	8	5	6	2	1	0	1	0	0	2381	814	398	180	120	45	21	20	9	4	1	0	1	0	0	0	0	883	211	64	16	14	2	1	1	0	919	247	70	18	10	0	2
9	2441	845	376	187	92	38	27	11	9	3	4	2	0	0	0	0	2390	807	393	183	121	47	19	17	11	2	2	0	1	0	0	1	0	882	211	62	17	15	1	1	1	0	915	246	69	19	9	0	1
cor	2434	842	390	188	89	38	28	9	9	6	2	1	0	0	1	0	2385	813	394	184	118	46	24	15	10	5	0	1	0	0	0	0	0	884	211	63	16	14	2	1	1	0	919	247	70	18	10	0	2
dard	2430	833	381	197	95	33	31	10	8	8	1	2	0	0	1	1	2364	807	382	178	121	53	18	13	9	9	1	0	3	1	1	0	0	884	214	60	20	15	1	1	1	0	915	249	67	18	11	0	1
H03	2438	836	389	192	90	40	27	9	7	7	2	1	1	0	0	0	2382	817	394	177	121	43	22	18	10	5	0	1	0	0	0	1	0	882	212	64	16	15	1	1	1	0	921	247	70	17	10	0	1
H04	2509	852	385	200	93	43	20	14	8	4	3	1	0	0	0	0	2438	823	400	187	118	47	19	17	6	7	1	1	0	0	0	0	0	911	215	63	17	14	2	1	1	0	943	251	71	19	9	0	2
H08	2506	849	394	193	92	38	32	8	5	7	2	1	1	0	0	0	2445	825	400	187	122	45	23	13	12	7	0	1	0	0	0	0	0	906	212	66	16	13	3	1	1	0	943	251	71	18	9	1	2
H11	2444	838	390	186	90	41	30	8	7	6	2	2	0	0	0	0	2386	815	395	180	118	43	26	15	9	6	1	0	0	0	1	0	0	883	210	64	17	13	2	1	1	0	921	247	70	18	10	0	2
H14	2503	850	398	197	90	38	31	8	5	6	2	1	0	1	0	0	2444	825	402	187	121	45	21	20	9	4	1	0	1	0	0	0	0	905	214	65	16	14	2	1	1	0	941	250	71	18	10	0	2
H18	2507	848	394	193	92	38	31	8	7	7	2	1	0	0	0	0	2446	827	398	189	121	45	24	16	7	8	1	0	0	1	0	0	0	906	214	65	17	14	1	1	0	1	942	250	71	18	10	0	2
H22	2443	841	376	189	90	42	27	13	6	6	3	2	1	0	0	0	2386	814	394	183	120	45	25	16	6	3	1	2	0	0	0	0	0	883	209	61	18	15	2	1	1	0	916	245	70	19	9	0	1
H23	2439	836	378	189	93	40	29	9	9	5	5	2	0	0	0	0	2384	813	392	187	122	45	22	12	10	8	1	0	0	0	0	0	0	886	209	61	18	14	2	2	1	0	915	247	72	18	10	0	1
H28	2507	849	394	193	91	41	30	8	7	6	2	2	0	0	0	0	2449	826	399	187	119	43	26	15	9	6	1	0	0	0	1	0	0	905	213	65	17	13	2	1	1	0	943	250	71	18	10	0	2
H31	2441	839	394	190	89	38	31	7	6	6	2	1	1	0	0	0	2382	813	398	180	120	45	22	19	9	4	1	0	0	1	0	0	0	883	211	64	16	14	2	1	1	0	919	247	70	18	10	0	2
H33	2440	844	383	188	97	42	25	10	7	4	2	1	0	0	0	0	2383	807	393	188	120	46	20	19	5	5	0	0	0	0	0	0	0	892	212	61	17	15	1	1	1	0	921	245	69	18	8	1	1
H34	2444	838	390	185	90	41	30	9	7	6	2	2	0	0	0	0	2386	815	395	180	118	43	26	15	9	6	1	0	0	0	1	0	0	883	210	64	17	13	2	1	1	0	921	247	70	18	10	0	2
H36	2434	841	375	189	91	38	30	11	7	4	4	2	0	0	0	0	2387	809	392	184	124	47	24	14	8	3	2	1	0	0	0	0	1	885	210	63	17	15	1	1	0	1	918	246	69	18	10	0	1
H37	2507	850	394	195	90	40	30	7	8	5	2	2	0	0	0	0	2451	825	399	188	120	43	24	17	8	7	1	0	0	0	1	0	0	904	215	65	16	14	2	1	1	0	942	250	71	18	10	0	2
H38	2506	851	394	194	91	42	29	8	6	7	2	2	0	0	0	0	2450	823	399	186	121	43	25	16	9	7	1	0	0	0	0	0	1	905	214	65	16	14	2	1	1	0	943	250	71	18	10	0	2
H39	2438	836	389	192	90	40	27	9	7	7	2	1	1	0	0	0	2382	817	394	177	121	43	22	18	10	5	0	1	0	0	0	1	0	882	212	64	16	15	1	1	1	0	921	247	70	17	10	0	1
H41	2493	851	393	194	92	39	27	11	7	7	3	1	0	0	0	0	2446	826	393	187	121	47	25	16	7	8	0	0	0	0	1	0	0	906	214	65	16	14	2	1	1	0	942	249	71	18	10	0	2
H46	2503	850	398	197	90	38	31	7	6	6	2	1	1	0	0	0	2444	825	403	186	121	45	21	20	9	4	1	0	1	0	0	0	0	905	214	65	16	14	2	1	1	0	941	250	71	18	10	0	2
H47	2503	850	398	197	90	38	31	7	6	6	2	1	1	0	0	0	2444	825	403	186	121	45	21	20	9	4	1	0	1	0	0	0	0	905	214	65	16	14	2	1	1	0	941	250	71	18	10	0	2
par	2438	832	388	192	94	41	27	9	5	8	2	1	1	0	0	0	2379	818	396	177	120	42	22	17	13	5	0	1	0	0	0	0	0	883	212	64	16	15	1	1	1	0	923	247	70	17	10	0	2
PI	2423	841	371	193	89	45	19	18	9	4	3	1	2	0	0	0	2367	810	394	178	114	51	29	11	10	3	0	2	0	0	0	0	0	883	212	60	17	15	3	1	0	1	919	248	70	17	9	2	1
[truncated: 4 more columns]

## Sheet: Supplementary Table 7
Supplementary Table 7. Statistics from whole genome resequencing and alignment.
Accession ID	Coverage_rate (%)	Clean_reads	Mapped_reads	Mapped_reads_rate (%)	Clean_bases (bp)	Bases_mapped	Unique_Mapped_reads	Unique_Mapped_reads_rate (%)	Unique_mapped_bases	Effect depth
H07	84.8	443043932	440956740	99.5289	66456589800	66143511000	379839763	85.7341	56975964450	19.03
H10	81.5	443709514	442120463	99.6419	66556427100	66318069450	384633516	86.6859	57695027400	15.84
N401	97.7	434171240	432013512	99.503	65125686000	64802026800	383841242	88.4078	57576186300	29.32
N402	97.8	434044438	432677403	99.685	65106665700	64901610450	381184592	87.8216	57177688800	30.94
N404	97.8	433321974	431529771	99.5864	64998296100	64729465650	384636725	88.7646	57695508750	29.96
N405	97.7	434258548	431871971	99.4504	65138782200	64780795650	384057255	88.4398	57608588250	29.85
N406	98.1	434190344	432714328	99.6601	65128551600	64907149200	387118762	89.1588	58067814300	28.9
N407	97.8	433272420	430783406	99.4255	64990863000	64617510900	386447329	89.1927	57967099350	28.85
N408	97.7	433402562	430284146	99.2805	65010384300	64542621900	382459174	88.2457	57368876100	29.93
N409	97.7	434583060	432930114	99.6196	65187459000	64939517100	381558983	87.7989	57233847450	30.44
N410	97.7	434152848	431964195	99.4959	65122927200	64794629250	382751215	88.1605	57412682250	29.95
N411	97.7	433559322	431504611	99.5261	65033898300	64725691650	381397724	87.969	57209658600	30.18
N412	97.3	434330510	431830502	99.4244	65149576500	64774575300	380506642	87.6076	57075996300	29.63
N413	97.5	434102484	431855095	99.4823	65115372600	64778264250	380886420	87.7411	57132963000	31.35
N414	97.5	434130408	431958275	99.4997	65119561200	64793741250	385207586	88.7308	57781137900	29.66
N415	97.3	433654440	430541769	99.2822	65048166000	64581265350	382884201	88.2925	57432630150	30.63
N417	97.5	434632554	432785315	99.575	65194883100	64917797250	383064513	88.1353	57459676950	30.33
N418	97.6	434085016	431683951	99.4469	65112752400	64752592650	381967858	87.9938	57295178700	31
N419	97.7	433907038	431744792	99.5017	65086055700	64761718800	382565925	88.1677	57384888750	30.69
N420	97	434409556	430362863	99.0685	65161433400	64554429450	377339770	86.8627	56600965500	32.05
N421	97.8	434558912	432147074	99.445	65183836800	64822061100	380716005	87.6098	57107400750	30.92
N422	97.3	434763126	431563404	99.264	65214468900	64734510600	384390024	88.4137	57658503600	30.02
N424	97.3	434339508	431530445	99.3533	65150926200	64729566750	379839575	87.4522	56975936250	31.29
N425	97.5	434261680	432061443	99.4933	65139252000	64809216450	384130040	88.4559	57619506000	30.36
N426	97.3	434150728	431451485	99.3783	65122609200	64717722750	386570730	89.0407	57985609500	28.97
N427	97.4	434119828	431868458	99.4814	65117974200	64780268700	380876423	87.7353	57131463450	31.13
N428	97.2	434471868	431046911	99.2117	65170780200	64657036650	385366201	88.6976	57804930150	29.55
N429	97.5	434425010	431614436	99.353	65163751500	64742165400	372376361	85.7171	55856454150	32.87
N431	97.8	434174160	432261526	99.5595	65126124000	64839228900	387615961	89.2766	58142394150	29.58
N432	97.6	434544126	432308444	99.4855	65181618900	64846266600	385979697	88.8241	57896954550	29.8
N433	97.8	433297918	431061583	99.4839	64994687700	64659237450	386161142	89.1214	57924171300	29.56
N434	97.1	433844388	428715519	98.8178	65076658200	64307327850	384180938	88.5527	57627140700	28.77
N435	97.3	434547138	431505790	99.3001	65182070700	64725868500	381423232	87.7749	57213484800	30.74
N436	97.3	437160256	434176024	99.3174	65574038400	65126403600	381415286	87.2484	57212292900	31.25
N437	96.8	433374968	428724070	98.9268	65006245200	64308610500	375573780	86.6625	56336067000	31.14
N438	97.5	433611222	430902686	99.3754	65041683300	64635402900	387590486	89.3866	58138572900	28.88
N439	97.8	433541714	431259982	99.4737	65031257100	64688997300	384094037	88.5945	57614105550	30.22
N441	97.8	434584658	432814961	99.5928	65187698700	64922244150	378827177	87.1699	56824076550	31.53
N442	97.6	433603228	430907970	99.3784	65040484200	64636195500	384600583	88.6987	57690087450	29.29
N443	97.7	434533346	432251940	99.475	65180001900	64837791000	384536313	88.4941	57680446950	29.9
N444	97.8	443498750	441306153	99.5056	66524812500	66195922950	388601647	87.6218	58290247050	31.31
N445	97.7	444239220	441730829	99.4354	66635883000	66259624350	387948564	87.3288	58192284600	31.08
N446	97.2	444219510	441772380	99.4491	66632926500	66265857000	391601894	88.155	58740284100	30.3
N447	96.6	441593470	438544296	99.3095	66239020500	65781644400	389037109	88.0985	58355566350	30.38
N448	97	443970390	441052211	99.3427	66595558500	66157831650	385137465	86.7485	57770619750	31.76
N449	97.1	427474148	425086003	99.4413	64121122200	63762900450	373956361	87.4805	56093454150	30.48
N450	96.7	443102226	440453239	99.4022	66465333900	66067985850	392005131	88.4683	58800769650	30.02
N451	96.3	433345332	430154475	99.2637	65001799800	64523171250	378035104	87.2365	56705265600	30.18
N452	96.1	434741328	431057328	99.1526	65211199200	64658599200	384805503	88.5137	57720825450	28.97
N453	96.7	434729734	431897817	99.3486	65209460100	64784672550	378156262	86.9865	56723439300	31.39
N455	95.3	433746880	431821452	99.5561	65062032000	64773217800	387934808	89.4381	58190221200	26.49
N456	96.2	434036498	431476046	99.4101	65105474700	64721406900	379533043	87.4427	56929956450	29.23
N457	94.8	433959254	432602873	99.6874	65093888100	64890430950	380292186	87.6332	57043827900	27.28
N458	95.1	443965584	440055393	99.1193	66594837600	66008308950	391904060	88.2735	58785609000	27.26
N459	92.9	444371326	439950505	99.0052	66655698900	65992575750	382965139	86.1813	57444770850	28.21
N460	95.7	442510374	440212888	99.4808	66376556100	66031933200	391479995	88.468	58721999250	29.04
N461	95.9	443674128	440056340	99.1846	66551119200	66008451000	391581671	88.2588	58737250650	29.3
N462	92.9	443288282	439108368	99.0571	66493242300	65866255200	391717770	88.3664	58757665500	25.09
N463	95.8	443594436	441021434	99.42	66539165400	66153215100	393095997	88.6161	58964399550	28.55
N464	93.3	444922456	442745284	99.5107	66738368400	66411792600	391191907	87.9236	58678786050	26.25
N465	67.8	434626430	432438797	99.4967	65193964500	64865819550	371371175	85.4461	55705676250	12.99
N466	94.5	434616596	431205505	99.2151	65192489400	64680825750	382337768	87.9713	57350665200	28.48
N467	94.9	434649360	432692943	99.5499	65197404000	64903941450	382065769	87.9021	57309865350	28.98
N468	96.5	434361596	432362676	99.5398	65154239400	64854401400	385468010	88.7436	57820201500	28.71
N469	95.6	433316174	431395708	99.5568	64997426100	64709356200	384609682	88.7596	57691452300	28.44
N470	95.5	434704734	432814278	99.5651	65205710100	64922141700	379910985	87.3952	56986647750	29.61
N471	94.7	434558182	432366752	99.4957	65183727300	64855012800	377732980	86.9235	56659947000	29.49
N472	94.5	434547200	432561704	99.5431	65182080000	64884255600	374960750	86.2877	56244112500	31.66
N473	95.7	434046736	432185228	99.5711	65107010400	64827784200	377705399	87.0195	56655809850	30.49
N474	92.9	434382670	431551402	99.3482	65157400500	64732710300	383142347	88.2039	57471352050	26.05
N475	94.6	433919146	431773697	99.5056	65087871900	64766054550	373023231	85.9661	55953484650	30.07
N476	95.8	433926076	431349623	99.4062	65088911400	64702443450	383090972	88.2848	57463645800	28.58
N477	96.7	434528606	432173075	99.4579	65179290900	64825961250	383393614	88.2321	57509042100	29.7
N478	94.1	434349858	432695560	99.6191	65152478700	64904334000	379383939	87.3452	56907590850	28.26
N479	96	433695118	430179888	99.1895	65054267700	64526983200	383321367	88.385	57498205050	28.59
N481	95.5	434777652	432714592	99.5255	65216647800	64907188800	381753785	87.8044	57263067750	29.48
N482	95.9	434227262	432283814	99.5524	65134089300	64842572100	385363986	88.7471	57804597900	28.03
N483	95.6	434364746	431122791	99.2536	65154711900	64668418650	384439561	88.5062	57665934150	28.25
N484	96.9	433342590	431368871	99.5445	65001388500	64705330650	383626599	88.5273	57543989850	29.43
N485	96.5	434212434	432023205	99.4958	65131865100	64803480750	384825933	88.6262	57723889950	28.95
N486	94.1	433937718	430979204	99.3182	65090657700	64646880600	373945283	86.1749	56091792450	29.45
N487	95.8	434624916	431831754	99.3573	65193737400	64774763100	379625655	87.3456	56943848250	29.5
N488	93.9	443757524	441524124	99.4967	66563628600	66228618600	387462324	87.314	58119348600	26.85
N489	95.7	433664750	431337045	99.4632	65049712500	64700556750	385335221	88.8556	57800283150	27.97
N490	95.9	433931332	431728178	99.4923	65089699800	64759226700	383672247	88.4177	57550837050	28.81
N491	96.2	433319816	431028818	99.4713	64997972400	64654322700	386204146	89.1268	57930621900	28.2
N492	95.8	433893670	431319953	99.4068	65084050500	64697992950	382190602	88.0839	57328590300	27.99
N493	96	433969628	429076307	98.8724	65095444200	64361446050	377023402	86.8778	56553510300	30.24
N495	96.5	434626558	433040651	99.6351	65193983700	64956097650	382140197	87.9238	57321029550	29.6
N496	96.8	434421352	431912814	99.4226	65163202800	64786922100	384845390	88.588	57726808500	28.3
N497	96.9	434514290	432941124	99.6379	65177143500	64941168600	387533652	89.1878	58130047800	28.18
N498	89.4	434389210	432972151	99.6738	65158381500	64945822650	377458326	86.894	56618748900	23.72
N499	96.8	434438078	429977339	98.9732	65165711700	64496600850	382045797	87.9402	57306869550	28.47
N500	97.4	434502068	432113932	99.4504	65175310200	64817089800	384983356	88.6033	57747503400	28.25
N501	97.5	434675566	432895504	99.5905	65201334900	64934325600	384675908	88.4972	57701386200	29.43
N502	97.2	433475954	430523246	99.3188	65021393100	64578486900	383785947	88.5368	57567892050	28.85
N503	97.3	433518272	430945286	99.4065	65027740800	64641792900	384745872	88.7496	57711880800	29.01
N505	96.8	433758988	431509435	99.4814	65063848200	64726415250	381523142	87.9574	57228471300	29.34
N506	97.3	434404254	433052260	99.6888	65160638100	64957839000	383071681	88.1832	57460752150	29.84
N507	96.8	434603854	432036075	99.4092	65190578100	64805411250	386081067	88.8352	57912160050	28.77
N508	97.7	433893260	431622862	99.4767	65083989000	64743429300	390939954	90.1005	58640993100	27.97
N509	96.8	433569152	431646482	99.5565	65035372800	64746972300	379042654	87.4238	56856398100	30.08
N510	96.8	434370816	432255978	99.5131	65155622400	64838396700	381110947	87.7386	57166642050	29.16
N511	97.4	433648470	431977587	99.6147	65047270500	64796638050	376083482	86.7254	56412522300	31.35
N512	96.5	434337262	432081663	99.4807	65150589300	64812249450	384511178	88.5283	57676676700	28.75
N514	96.6	434433366	432948816	99.6583	65165004900	64942322400	376678697	86.7057	56501804550	31.32
N516	96.7	436027436	434853839	99.7308	65404115400	65228075850	378686693	86.8493	56803003950	31.57
N517	97	434621554	432812981	99.5839	65193233100	64921947150	383787647	88.3039	57568147050	29.46
N518	96.8	434150588	431773395	99.4524	65122588200	64766009250	383350764	88.299	57502614600	28.76
N521	96.5	434542074	432544866	99.5404	65181311100	64881729900	387847658	89.2543	58177148700	28.02
N523	97.1	433830544	432252821	99.6363	65074581600	64837923150	376236089	86.7242	56435413350	31.36
N524	96.8	434044358	432533576	99.6519	65106653700	64880036400	383493588	88.3535	57524038200	29.19
N525	97	446125906	444235548	99.5763	66918885900	66635332200	391437027	87.7414	58715554050	30.16
N526	96.8	433345034	430394746	99.3192	65001755100	64559211900	380114548	87.7164	57017182200	29.05
N527	97.3	433586944	432258097	99.6935	65038041600	64838714550	382201825	88.1488	57330273750	29.46
N528	96.7	433894394	432038653	99.5723	65084159100	64805797950	382509636	88.1573	57376445400	28.81
N529	96.6	434268192	431957096	99.4678	65140228800	64793564400	382507905	88.081	57376185750	28.96
N530	96.5	434034526	432416988	99.6273	65105178900	64862548200	386351413	89.014	57952711950	28.49
N531	97.4	435419024	433704425	99.6062	65312853600	65055663750	386672493	88.8047	58000873950	28.93
N532	97.2	434856308	433362191	99.6564	65228446200	65004328650	383576631	88.2077	57536494650	29.52
N534	97.1	435122310	433509424	99.6293	65268346500	65026413600	379010335	87.1043	56851550250	31.78
N535	96.8	436133808	433310006	99.3525	65420071200	64996500900	385549835	88.4017	57832475250	29.05
N536	97.3	434970246	433715952	99.7116	65245536900	65057392800	375454310	86.3172	56318146500	31.92
N537	97.1	433506116	431632464	99.5678	65025917400	64744869600	378706390	87.3589	56805958500	29.92
N538	97.2	433327112	431693371	99.623	64999066800	64754005650	377390496	87.0914	56608574400	31.1
N539	97.8	433586928	432325996	99.7092	65038039200	64848899400	381820515	88.0609	57273077250	30.34
N540	97	434580486	432807359	99.592	65187072900	64921103850	382450914	88.0046	57367637100	29.13
N541	96.6	433329528	430901154	99.4396	64999429200	64635173100	381622287	88.0675	57243343050	29.55
N542	97.5	433670052	432497756	99.7297	65050507800	64874663400	382452644	88.1898	57367896600	29.98
N543	97	433801082	431700290	99.5157	65070162300	64755043500	385884101	88.9542	57882615150	28.1
N544	96.7	433287610	429551430	99.1377	64993141500	64432714500	381641575	88.0804	57246236250	28.66
N545	96.4	433492666	430482819	99.3057	65023899900	64572422850	381870181	88.0915	57280527150	28.75
N546	96.9	434149080	431542283	99.3996	65122362000	64731342450	386014425	88.9129	57902163750	28.63
N547	97.1	433552766	430503293	99.2966	65032914900	64575493950	383298740	88.4088	57494811000	29.36
N548	96.4	433913682	431697402	99.4892	65087052300	64754610300	383480598	88.3772	57522089700	28.54
N549	96.9	434685568	431662276	99.3045	65202835200	64749341400	386081167	88.8185	57912175050	28.32
N550	97	434216062	432161463	99.5268	65132409300	64824219450	375119829	86.3901	56267974350	32
N551	96.5	435228540	432079555	99.2765	65284281000	64811933250	384267332	88.2909	57640099800	28.56
N553	96.3	434427006	431077324	99.2289	65164050900	64661598600	383717154	88.3272	57557573100	28.37
N554	95.4	434302008	430066449	99.0247	65145301200	64509967350	382201586	88.0036	57330237900	28.64
N555	97.1	434793938	431467804	99.235	65219090700	64720170600	386379523	88.865	57956928450	28.79
N556	97.1	435284100	432714880	99.4098	65292615000	64907232000	386092964	88.6991	57913944600	29.13
N557	97.4	435425806	433966774	99.6649	65313870900	65095016100	386770601	88.8258	58015590150	29.11
N558	96.4	434444400	431503750	99.3231	65166660000	64725562500	379155008	87.2735	56873251200	30.14
N559	92.3	434022864	431423041	99.401	65103429600	64713456150	378886577	87.2965	56832986550	24.31
N561	96.8	433810328	432221999	99.6339	65071549200	64833299850	383692586	88.4471	57553887900	28.67
N562	96.8	433656104	430745420	99.3288	65048415600	64611813000	384739294	88.7199	57710894100	28.62
N563	82.7	442443882	439495277	99.3336	66366582300	65924291550	384082958	86.8094	57612443700	18.05
N564	97.3	433526930	431626309	99.5616	65029039500	64743946350	384372836	88.6618	57655925400	28.66
N565	97	437744066	434694066	99.3032	65661609900	65204109900	390213195	89.1419	58531979250	28.44
N566	97.1	438678502	435920934	99.3714	65801775300	65388140100	390176386	88.9436	58526457900	29.15
N567	97.2	440351866	438028321	99.4723	66052779900	65704248150	383479136	87.0847	57521870400	31.32
N568	96.8	435789912	432100419	99.1534	65368486800	64815062850	380544350	87.3229	57081652500	30.81
N569	89.6	444065194	440960794	99.3009	66609779100	66144119100	381770384	85.9717	57265557600	24
N570	96.8	422455378	419440195	99.2863	63368306700	62916029250	375937222	88.9886	56390583300	28.06
N572	95.2	424984418	422241034	99.3545	63747662700	63336155100	372124951	87.562	55818742650	27.54
N574	97.4	436956108	434709185	99.4858	65543416200	65206377750	389541159	89.1488	58431173850	29.56
N575	97.4	436112978	433813690	99.4728	65416946700	65072053500	377326502	86.5204	56598975300	31.56
N576	97.2	439454724	436759330	99.3867	65918208600	65918208600	392283805	89.266	58842570750	28.94
N577	97.5	440979864	438899381	99.5282	66146979600	65834907150	393043207	89.1295	58956481050	29.23
N579	97.3	434139530	432091284	99.5282	65120929500	64813692600	382372893	88.076	57355933950	30.05
N580	97.6	434403812	432621860	99.5898	65160571800	64893279000	386591567	88.9936	57988735050	28.92
N581	96.9	433803840	429318678	98.9661	65070576000	64397801700	382191230	88.1023	57328684500	29.28
N583	97.6	433355844	430848377	99.4214	65003376600	64627256550	382676011	88.3053	57401401650	29.62
N585	97.6	434352488	432136735	99.4899	65152873200	64820510250	384532173	88.53	57679825950	29.61
N586	97.6	434131336	432098058	99.5316	65119700400	64814708700	382268694	88.0537	57340304100	28.97
N589	97.1	433916110	431024261	99.3335	65087416500	64653639150	388863310	89.6172	58329496500	28.45
N590	97.1	433816008	431089862	99.3716	65072401200	64663479300	388871234	89.6397	58330685100	28.32
N591	97.4	440492754	437924049	99.4169	66073913100	65688607350	385668971	87.554	57850345650	31.06
N592	97.1	440907864	437559189	99.2405	66136179600	65633878350	386088637	87.5667	57913295550	30.44
N593	97.5	437779362	435461017	99.4704	65666904300	65319152550	386624416	88.3149	57993662400	29.54
N594	97.5	440146140	438221580	99.5627	66021921000	65733237000	386838431	87.8886	58025764650	30.81
N595	97.2	438715748	435546540	99.2776	65807362200	65331981000	380803438	86.7996	57120515700	31.35
N596	97.2	439560692	436798473	99.3716	65934103800	65519770950	388639141	88.4154	58295871150	30.03
N597	96.5	442156074	438278462	99.123	66323411100	65741769300	391767946	88.604	58765191900	29.37
N598	96.9	442728092	439457586	99.2613	66409213800	65918637900	393458301	88.8713	59018745150	29.67
N600	97.2	441559340	438583145	99.326	66233901000	65787471750	383923366	86.9472	57588504900	31.57
N601	96.7	427793966	424759887	99.2908	64169094900	63713983050	374310961	87.498	56146644150	29.12
N602	76.7	454131378	451589099	99.4402	68119706700	67738364850	392480051	86.4243	58872007650	15.92
N603	97.1	440796028	437626320	99.2809	66119404200	65643948000	386577636	87.6999	57986645400	29.61
N604	96.8	418117224	414548187	99.1464	62717583600	62182228050	368905892	88.2303	55335883800	28.57
N605	97.3	441405154	439142312	99.4874	66210773100	65871346800	390699181	88.5126	58604877150	30.14
N606	97	438713704	436355551	99.4625	65807055600	65453332650	385470657	87.8638	57820598550	30.46
N607	97.4	440799200	438206496	99.4118	66119880000	65730974400	378769013	85.9278	56815351950	33.12
N608	97.3	441409024	438887910	99.4288	66211353600	65833186500	383878267	86.9666	57581740050	31.6
N609	97.4	437977432	435744567	99.4902	65696614800	65361685050	379834344	86.7246	56975151600	32.1
N610	96.8	439032722	434729169	99.0198	65854908300	65209375350	387342049	88.2262	58101307350	29.58
N613	96.8	437014630	433157357	99.1174	65552194500	64973603550	388744211	88.9545	58311631650	28.51
N614	97.2	440049858	437506041	99.4219	66007478700	65625906150	388572420	88.3019	58285863000	30.11
N615	97.2	440339494	437465316	99.3473	66050924100	65619797400	391396883	88.8853	58709532450	29.75
N616	97.3	440987096	438322561	99.3958	66148064400	65748384150	389363746	88.2937	58404561900	30.69
N618	96.9	440159382	436778494	99.2319	66023907300	65516774100	388554038	88.2758	58283105700	29.68
N619	97.4	440413194	437705424	99.3852	66061979100	65655813600	387640588	88.0175	58146088200	30.48
N620	97	438636626	435362222	99.2535	65795493900	65304333300	390749011	89.0826	58612351650	29.57
N621	97.1	439859628	436673616	99.2757	65978944200	65501042400	387756906	88.1547	58163535900	30.49
N622	97.1	435060950	432404107	99.3893	65259142500	64860616050	380835330	87.5361	57125299500	30.79
N623	97.1	433362094	430477102	99.3343	65004314100	64571565300	387030627	89.3088	58054594050	28.6
N624	95.5	441151822	437597963	99.1944	66172773300	65639694450	387010142	87.7272	58051521300	29.12
N625	95.7	439854708	435550257	99.0214	65978206200	65332538550	392427608	89.2176	58864141200	27.95
N626	96.2	440540310	437612232	99.3353	66081046500	65641834800	394150349	89.4698	59122552350	27.84
N627	96.4	437394986	435294221	99.5197	65609247900	65294133150	383180511	87.6051	57477076650	30.23
N628	96.1	437674724	435011778	99.3916	65651208600	65251766700	388233828	88.7037	58235074200	28.62
N629	96.3	437691026	435380481	99.4721	65653653900	65307072150	388486592	88.7582	58272988800	28.98
N630	96.8	438154786	435837543	99.4711	65723217900	65375631450	389740226	88.9504	58461033900	28.47
N631	96.7	441777732	439043826	99.3812	66266659800	65856573900	392537301	88.854	58880595150	28.89
N632	96.5	441021982	438534550	99.436	66153297300	65780182500	396523384	89.9101	59478507600	27.88
N633	96.7	438398776	436186562	99.4954	65759816400	65427984300	390063987	88.9747	58509598050	28.87
N634	96.6	438424780	436267281	99.5079	65763717000	65440092150	388806948	88.6827	58321042200	29.5
N635	96.6	436022624	434033741	99.5439	65403393600	65105061150	386623192	88.6704	57993478800	29.38
N636	96	440770844	438690526	99.528	66115626600	65803578900	383655321	87.0419	57548298150	31.02
N637	96.6	438790358	436475077	99.4723	65818553700	65471261550	392042651	89.3462	58806397650	28.34
N638	96.5	440287764	438464091	99.5858	66043164600	65769613650	393432631	89.3581	59014894650	28.24
N639	96.7	440115826	437783166	99.47	66017373900	65667474900	385721175	87.6408	57858176250	30.46
N640	96.2	437545576	434659029	99.3403	65631836400	65198854350	388866776	88.8746	58330016400	28.43
N641	95.8	439843854	436650674	99.274	65976578100	65497601100	387993053	88.2115	58198957950	28.72
N642	96	439280154	435805064	99.2089	65892023100	65370759600	391267578	88.956	58690136700	28.4
N643	94.8	444529412	441578530	99.3362	66679411800	66236779500	391440605	88.0573	58716090750	28.87
N644	96.1	440384166	437327340	99.3059	66057624900	65599101000	386497961	87.7638	57974694150	29.8
N645	95.3	439712668	437095173	99.4047	65956900200	65564275950	385354979	87.6379	57803246850	29.34
N646	95.7	435256774	431950096	99.2403	65288516100	64792514400	385763463	88.6289	57864519450	27.89
N647	96	439271178	436468615	99.362	65890676700	65470292250	386088949	87.8931	57913342350	29.3
N648	96.4	426644720	424146908	99.4145	63996708000	63622036200	379421011	88.9314	56913151650	27.65
N649	95.8	441031764	438473676	99.42	66154764600	65771051400	393266960	89.1698	58990044000	27.67
N650	96	441365368	438696002	99.3952	66204805200	65804400300	391205101	88.6352	58680765150	28.69
N651	96.5	437677060	435785423	99.5678	65651559000	65367813450	381596539	87.1868	57239480850	30.38
N652	96.3	440407622	437769126	99.4009	66061143300	65665368900	390550793	88.6794	58582618950	29.06
N653	96.4	438351300	436148059	99.4974	65752695000	65422208850	386098409	88.0797	57914761350	29.3
N654	75.4	453746488	449827575	99.1363	68061973200	67474136250	390505611	86.0625	58575841650	13.57
N656	94.8	444672304	439843462	98.9141	66700845600	65976519300	390331859	87.7797	58549778850	28.23
N658	96.7	443117962	440784989	99.4735	66467694300	66117748350	388150133	87.5952	58222519950	30.08
N660	96.5	444581042	442522037	99.5369	66687156300	66378305550	393572938	88.5267	59035940700	29.3
N661	96	444491284	442519327	99.5564	66673692600	66377899050	389807315	87.6974	58471097250	30.15
N662	97.3	443082228	440643393	99.4496	66462334200	66096508950	391490013	88.3561	58723501950	30.16
N663	96.3	432330826	429375101	99.3163	64849623900	64406265150	378981596	87.6601	56847239400	28.92
N664	96.9	444867646	443053651	99.5922	66730146900	66458047650	393904831	88.5443	59085724650	29.14
N665	96.7	443742920	441045876	99.3922	66561438000	66156881400	390823838	88.0744	58623575700	30.1
N666	96.3	443595294	439549432	99.0879	66539294100	65932414800	391904439	88.3473	58785665850	29.26
N667	96.7	445229418	443506522	99.613	66784412700	66525978300	395518428	88.8347	59327764200	29.13
N668	97.1	443731394	442007509	99.6115	66559709100	66301126350	395058712	89.031	59258806800	29.19
N669	96.6	443786256	441128729	99.4012	66567938400	66169309350	390245784	87.9355	58536867600	30.17
N670	97.4	442881598	440352693	99.429	66432239700	66052903950	387628717	87.5242	58144307550	30.4
N671	96.8	433986246	431085103	99.3315	65097936900	64662765450	386810326	89.1296	58021548900	28.7
N672	96.6	427803748	426410360	99.6743	64170562200	63961554000	374378677	87.5118	56156801550	29.64
N673	95.1	437650774	435576711	99.5261	65647616100	65336506650	390657059	91.3169	58598558850	27.03
N674	96.5	435838576	433369049	99.4334	65375786400	65005357350	386512043	88.6824	57976806450	28.4
N675	96.8	444396322	441658711	99.384	66659448300	66248806650	389614886	87.6728	58442232900	30.32
N677	96.9	437695528	434953805	99.3736	65654329200	65243070750	385574015	88.0918	57836102250	29.35
N680	92	434194670	432328249	99.5701	65129200500	64849237350	383891491	88.4146	57583723650	25.28
N681	95.9	433870758	432382749	99.657	65080613700	64857412350	381241702	87.8699	57186255300	29.22
N682	96.8	434338448	432347795	99.5417	65150767200	64852169250	382172506	87.9896	57325875900	30.42
N684	95.8	444716540	442251492	99.4457	66707481000	66337723800	394099152	88.6181	59114872800	28.2
N685	96.9	395092238	392803902	99.4208	59263835700	58920585300	340296395	86.1309	51044459250	28.48
N686	96.9	435171774	432905491	99.4792	65275766100	64935823650	385168704	88.5096	57775305600	29.14
N687	82.9	451416424	449373345	99.5474	67712463600	67406001750	382735177	84.7854	57410276550	22.04
N688	96.9	443834154	441761471	99.533	66575123100	66264220650	389136451	87.6761	58370467650	30.29
N689	96.3	443209998	440704374	99.4347	66481499700	66105656100	389127006	87.7974	58369050900	29.42
N690	94.9	443868470	441550709	99.4778	66580270500	66232606350	391084048	88.1081	58662607200	25.67
N691	81.5	442949292	440546526	99.4576	66442393800	66081978900	377954509	85.3268	56693176350	19.18
N692	96.8	443368032	439996213	99.2395	66505204800	65999431950	388561515	87.6386	58284227250	30.57
N693	97	445454254	443593507	99.5823	66818138100	66539026050	392054399	88.0123	58808159850	30.35
N694	97.4	444948306	442809967	99.5194	66742245900	66421495050	390518256	87.7671	58577738400	30.46
N695	96.5	444050702	441513572	99.4286	66607605300	66227035800	390735388	87.9934	58610308200	29
N696	96.4	435095940	432407984	99.3822	65264391000	64861197600	373597711	85.8656	56039656650	31.23
N697	95.9	445098636	441764006	99.2508	66764795400	66264600900	391421648	87.9404	58713247200	28.52
N698	79.9	434734538	432601252	99.5093	65210180700	64890187800	369646672	85.0281	55447000800	16.35
N699	95.7	444053114	440578024	99.2174	66607967100	66086703600	389323501	87.675	58398525150	29.17
N700	97	443339056	440378718	99.3323	66500858400	66056807700	388345940	87.5957	58251891000	30.1
N701	96.3	429517690	425579059	99.083	64427653500	63836858850	374266969	87.1366	56140045350	28.84
N702	97.4	440863806	438024032	99.3559	66129570900	65703604800	393770906	89.318	59065635900	29.25
N703	97.2	439961596	437099667	99.3495	65994239400	65564950050	391146362	88.9047	58671954300	29.49
N704	97.5	439872606	436518544	99.2375	65980890900	65477781600	392192676	89.1605	58828901400	29.6
N705	97.3	440174382	437117458	99.3055	66026157300	65567618700	393150452	89.3783	58972567800	29.45
N706	97.3	439563794	436651077	99.3374	65934569100	65497661550	388230486	88.3218	58234572900	30.86
N707	96.7	438450704	434022712	98.9901	65767605600	65103406800	386262968	88.0972	57939445200	29.85
N708	97.3	439084440	436693168	99.4554	65862666000	65503975200	380992421	86.7697	57148863150	32.51
N709	96.8	439029490	433698554	98.7857	65854423500	65054783100	385105834	87.7175	57765875100	30.64
N710	97.6	439977278	437681632	99.4782	65996591700	65652244800	393474209	89.4306	59021131350	29.3
N711	97.6	440401784	438361964	99.5368	66060267600	65754294600	390745804	88.7248	58611870600	30.16
N712	97.3	439953290	437261482	99.3882	65992993500	65589222300	384916177	87.4902	57737426550	31.38
N713	97.4	439814430	437504294	99.4747	65972164500	65625644100	382888092	87.0567	57433213800	31.71
N714	96.7	439696858	436174762	99.199	65954528700	65426214300	390742746	88.8664	58611411900	28.86
N715	96.8	436181280	433095049	99.2924	65427192000	64964257350	385283336	88.331	57792500400	29.02
N716	97.3	433641808	429974840	99.1544	65046271200	64496226000	386436978	89.1143	57965546700	28.16
N717	97.9	434133662	431788068	99.4597	65120049300	64768210200	380850361	87.7265	57127554150	31.29
N718	97.1	434038410	430079436	99.0879	65105761500	64511915400	383263968	88.3019	57489595200	29.85
N719	97.7	433500030	431706129	99.5862	65025004500	64755919350	383809241	88.5373	57571386150	29.91
N720	98.1	433920560	431776506	99.5059	65088084000	64766475900	381719584	87.9699	57257937600	30.11
N721	97.4	441571614	439268307	99.4784	66235742100	65890246050	377948547	85.5917	56692282050	34.67
N722	97.1	438350988	435926522	99.4469	65752648200	65388978300	389990117	88.9675	58498517550	29.37
N723	96.9	438406848	435445722	99.3246	65761027200	65316858300	390920079	89.1683	58638011850	28.69
N724	96.5	418426028	415452473	99.2893	62763904200	62317870950	369197721	88.2349	55379658150	28.23
N725	97	440501306	437164426	99.2425	66075195900	65574663900	387991507	88.0795	58198726050	30.24
N726	97.5	438251600	435848972	99.4518	65737740000	65377345800	387134429	88.3361	58070164350	30.71
N727	90.4	444050384	441343053	99.3903	66607557600	66201457950	385669398	86.8526	57850409700	22.16
N728	96.6	433253782	429797255	99.2022	64988067300	64469588250	385551297	88.9897	57832694550	28.43
N729	78	444301866	441402394	99.3474	66645279900	66210359100	386802739	87.0585	58020410850	15.29
N730	97	438398262	434844945	99.1895	65759739300	65226741750	388611478	88.6435	58291721700	29.8
N731	96.9	431986176	429200653	99.3552	64797926400	64380097950	382979740	88.6556	57446961000	28.96
N732	96.8	439548490	436768659	99.3676	65932273500	65515298850	387360715	88.127	58104107250	29.87
N733	96.4	433823312	430836123	99.3114	65073496800	64625418450	383526868	88.4062	57529030200	28.65
N734	96.3	436999908	434433771	99.4128	65549986200	65165065650	381529208	87.3065	57229381200	29.85
N735	97.1	440172172	436828768	99.2404	66025825800	65524315200	386393719	87.7824	57959057850	30.62
N738	97	441704552	438463898	99.2663	66255682800	65769584700	392915945	88.9545	58937391750	29.32
N739	97	437638730	434241169	99.2237	65645809500	65136175350	389902108	89.0922	58485316200	28.73
N741	96.7	440722262	437134541	99.1859	66108339300	65570181150	387778773	87.9871	58166815950	29.67
N742	96.8	440616432	437120703	99.2066	66092464800	65568105450	392331572	89.0415	58849735800	28.87
N743	96.5	440001984	436173748	99.13	66000297600	65426062200	389456773	88.5125	58418515950	29.08
N744	96.9	440189292	436576636	99.1793	66028393800	65486495400	386436917	87.7888	57965537550	30.67
N745	96.9	438630352	435420128	99.2681	65794552800	65313019200	388590678	88.5918	58288601700	29.36
N748	96.5	425053312	420960633	99.0371	63757996800	63144094950	375495778	88.3409	56324366700	28.52
N750	96.3	440026938	435036400	98.8659	66004040700	65255460000	391570138	88.9878	58735520700	28.51
N751	96.4	439154736	435574519	99.1847	65873210400	65336177850	388469633	88.4585	58270444950	29.25
N752	96.3	434095624	431281512	99.3517	65114343600	64692226800	390778538	90.0213	58616780700	27.62
N753	96.9	441544978	438141445	99.2292	66231746700	65721216750	393541145	89.1282	59031171750	29.01
N754	97.1	440746844	437327617	99.2242	66112026600	65599142550	393334559	89.2427	59000183850	29.04
N756	97.7	440977858	439237240	99.6053	66146678700	65885586000	392520668	89.0114	58878100200	29.86
N762	97.7	441130916	439220402	99.5669	66169637400	65883060300	392319664	88.935	58847949600	29.91
N763	96.7	441625038	438492405	99.2907	66243755700	65773860750	392426154	88.8596	58863923100	29.34
N764	97.7	441169566	439360624	99.59	66175434900	65904093600	389879055	88.374	58481858250	30.54
N765	97.8	441285828	439766419	99.6557	66192874200	65964962850	387638738	87.843	58145810700	30.98
N766	97.3	440592802	438273336	99.4736	66088920300	65741000400	396291232	89.945	59443684800	28.53
N767	97.7	440813840	439136805	99.6196	66122076000	65870520750	383567748	87.0135	57535162200	32.27
N768	97.4	439712224	437792745	99.5635	65956833600	65668911750	391176394	88.9619	58676459100	29.56
N770	97.9	440224718	438259579	99.5536	66033707700	65738936850	391518958	88.9362	58727843700	30.07
N776	97	441374928	438646160	99.3818	66206239200	65796924000	393228542	89.0917	58984281300	28.82
N779	96.9	438430024	435842600	99.4098	65764503600	65376390000	390704033	89.1143	58605604950	28.87
N782	97.4	437820348	435610325	99.4952	65673052200	65341548750	383066353	87.494	57459952950	31.29
N789	96.9	433351740	428866888	98.9651	65002761000	64330033200	384389479	88.7015	57658421850	28.97
N790	97.5	433619332	431801968	99.5809	65042899800	64770295200	385291079	88.8547	57793661850	28.88
N815	79.4	444756472	442680052	99.5331	66713470800	66402007800	387072791	87.0303	58060918650	15.54
N816	97.7	433836450	432323316	99.6512	65075467500	64848497400	382587397	88.187	57388109550	30.05
N818	97.3	434701704	432626023	99.5225	65205255600	64893903450	388347692	89.3366	58252153800	29.45
N822	96.7	433514052	429389059	99.0485	65027107800	64408358850	384875871	88.7805	57731380650	28.43
N826	76.4	445165796	440810551	99.0217	66774869400	66121582650	383170190	86.0736	57475528500	13.75
N830	97.1	438239020	435561166	99.389	65735853000	65334174900	389269709	88.8259	58390456350	29.25
N834	92.8	434215668	431510805	99.3771	65132350200	64726620750	382758622	88.1494	57413793300	24.83
N836	97.3	435285294	433169193	99.5139	65292794100	64975378950	383026630	87.9944	57453994500	29.75
N838	97.3	439189982	437307594	99.5714	65878497300	65596139100	388873413	88.5433	58331011950	29.64
N840	96.7	440057794	437243507	99.3605	66008669100	65586526050	389501298	88.5114	58425194700	29.51
N842	97.1	440997638	438426203	99.4169	66149645700	65763930450	385142047	87.3343	57771307050	31.15
N843	96.4	434828828	432487623	99.4616	65224324200	64873143450	386516571	88.8894	57977485650	28.07
N847	96.8	440566976	438720412	99.5809	66085046400	65808061800	391469870	88.8559	58720480500	29.84
N848	97	424161780	421902399	99.4673	63624267000	63285359850	378413666	89.2145	56762049900	29.26
N849	96.8	438388976	436461245	99.5603	65758346400	65469186750	390302395	89.0311	58545359250	29.98
N850	96.6	439935844	437429053	99.4302	65990376600	65614357950	388743018	88.3636	58311452700	31.07
N851	97.2	438014686	436132274	99.5702	65702202900	65419841100	382066447	87.2269	57309967050	33.05
N852	97.3	439102208	437621126	99.6627	65865331200	65643168900	390602538	88.9548	58590380700	29.69
N853	96.9	441040592	439117061	99.5639	66156088800	65867559150	395259455	89.6197	59288918250	29.84
N854	96.6	438594986	436319207	99.4811	65789247900	65447881050	391008298	89.1502	58651244700	30.01
N855	96.4	438034984	435692796	99.4653	65705247600	65353919400	389499043	88.9196	58424856450	29.15
N856	96.3	441386482	438623664	99.3741	66207972300	65793549600	389981684	88.3538	58497252600	29.75
N857	98.5	443108378	441769598	99.6979	66466256700	66265439700	390785794	88.1919	58617869100	31.72
N858	94.9	433645346	432299078	99.6895	65046801900	64844861700	374804680	86.4312	56220702000	28.76
N859	94.1	452129476	450504898	99.6407	67819421400	67575734700	391841917	86.6659	58776287550	28.35
N861	98.6	403937638	401241993	99.3327	60590645700	60186298950	357840449	88.588	53676067350	28.4

## Sheet: Supplementary Table 8
Supplementary Table 8. Two-tailed Student's ttest results for unique mapped reads rates associated with a panel of 77 accessions assigned to the subspecies Ahh (32) and Ahf (45).
Pooled variance	0.576999
Assumed mean difference	0
df	75
t Stat	-0.75562
P(T<=t) two tail	0.452244
t Two-tail criticality	1.9921

## Sheet: Supplementary Table 9
Supplementary Table 9. Results from genotyping of genomic SNP loci with 30 Kompetitive allele specific PCR (KASP) assays.
SNPLine	N401	N402	N404	N405	N406	N407	N408	N409	N410	N411	N412	N413	N414	N415	N417	N418	N419	N420	N421	N422	N424	N425	N426	N427	N428	N429	N431	N432	N433	N434	N435	N436	N437	N438	N439	N441	N442	N443	N444	N445	N446	N447	N448	N449	N450	N451	N452	N453	N455
KASP2158	A:A	G:G	A:A	A:A	A:A	A:A	G:G	A:A	A:A	A:A	A:A	A:A	A:A	A:A	A:A	A:A	A:A	A:A	G:G	A:A	A:A	A:A	A:A	A:A	G:G	A:A	A:A	A:A	G:G	G:G	G:G	A:A	A:A	G:G	A:A	A:A	A:A	A:A	A:A	A:A	G:G	A:A	A:A	A:A	A:A	G:G	A:A	A:A	G:G
KASP2159	T:T	T:T	T:T	T:T	T:T	T:T	G:G	T:T	T:T	T:T	T:T	T:T	T:T	T:T	T:T	T:T	T:T	T:T	T:T	T:T	T:T	T:T	T:T	T:T	G:G	T:T	T:T	T:T	G:G	T:T	T:T	T:T	T:T	T:T	T:T	T:T	T:T	T:T	T:T	T:T	G:G	T:T	T:T	T:T	T:T	T:T	T:T	T:T	T:T
KASP2160	C:C	C:C	C:C	C:C	C:C	C:C	A:A	C:C	C:C	C:C	C:C	C:C	C:C	C:C	C:C	C:C	C:C	C:C	C:C	C:C	C:C	C:C	C:C	C:C	A:A	C:C	C:C	C:C	A:A	C:C	C:C	C:C	C:C	C:C	C:C	C:C	C:C	C:C	C:C	A:A	A:A	C:C	C:C	C:C	C:C	C:C	C:C	C:C	C:C
KASP2161	?:?	A:A	A:A	?:?	A:A	A:A	C:C	A:A	A:A	A:A	C:C	A:A	A:A	A:A	A:A	A:A	A:A	A:A	A:A	A:A	A:A	A:A	A:A	A:A	C:C	A:A	A:A	A:A	C:C	A:A	A:A	A:A	A:A	A:A	A:A	A:A	A:A	A:A	A:A	C:C	C:C	A:A	A:A	A:A	A:A	A:A	A:A	A:A	A:A
KASP2162	G:G	C:C	G:G	G:G	G:G	G:G	C:C	G:G	G:G	G:G	C:C	G:G	G:G	G:G	G:G	G:G	G:G	G:G	C:C	G:G	G:G	G:G	G:G	G:G	C:C	G:G	G:G	G:G	C:C	G:G	C:C	G:G	G:G	C:C	G:G	G:G	G:G	G:G	G:G	C:C	C:C	G:G	G:G	G:G	G:G	C:C	G:G	G:G	G:G
KASP2164	C:C	C:C	C:C	C:C	C:C	C:C	G:G	C:C	C:C	C:C	C:C	C:C	C:C	C:C	C:C	G:G	C:C	C:C	C:C	C:C	C:C	C:C	C:C	C:C	C:C	C:C	C:C	?:?	G:G	C:C	C:C	C:C	C:C	C:C	C:C	C:C	C:C	C:C	C:C	G:G	C:C	C:C	C:C	C:C	C:C	C:C	C:C	C:C	C:C
KASP2166	G:G	G:G	A:A	A:A	A:A	A:A	A:A	A:A	A:A	A:A	A:A	A:A	A:A	G:G	A:A	G:G	A:A	A:A	A:A	A:A	A:A	A:A	A:A	A:A	A:A	G:G	G:G	A:A	A:A	G:G	G:G	A:A	G:G	G:G	A:A	G:G	A:A	G:G	A:A	A:A	A:A	A:A	A:A	A:A	A:A	A:A	G:G	G:G	A:A
KASP2167	G:G	G:G	G:G	A:A	A:A	A:A	A:A	A:A	A:A	A:A	A:A	A:A	A:A	G:G	G:G	G:G	A:A	G:G	A:A	A:A	A:A	A:A	G:G	A:A	G:G	A:A	G:G	A:A	A:A	A:A	G:G	A:A	G:G	G:G	G:G	G:G	A:A	G:G	A:A	A:A	A:A	A:A	A:A	A:A	A:A	G:G	A:A	G:G	A:A
KASP2168	G:G	A:A	G:G	A:A	G:G	A:A	A:A	A:A	A:A	A:A	G:G	A:A	G:G	G:G	G:G	G:G	G:G	G:G	A:A	A:A	G:G	G:G	G:G	A:A	G:G	G:G	A:A	A:A	A:A	A:A	A:A	A:A	G:G	A:A	G:G	G:G	A:A	G:G	A:A	A:A	A:A	A:A	A:A	A:A	A:A	A:A	A:A	G:G	A:A
KASP2170	C:C	C:C	T:T	T:T	T:T	C:C	C:C	C:C	C:C	C:C	T:T	T:T	T:T	T:T	C:C	T:T	T:T	T:T	T:T	C:C	T:T	C:C	C:C	T:T	C:C	T:T	T:T	C:C	C:C	C:C	C:C	T:T	C:C	C:C	C:C	T:T	T:T	T:T	T:T	T:T	T:T	T:T	T:T	T:T	T:T	C:C	T:T	T:T	C:C
KASP2172	T:T	C:C	C:C	T:T	T:T	T:T	C:C	C:C	T:T	C:C	T:T	T:C	C:C	T:T	T:T	T:T	T:T	T:T	T:T	T:T	C:C	C:C	T:T	T:T	T:T	C:C	C:C	T:T	C:C	C:C	C:C	T:T	?:?	C:C	T:T	T:T	T:T	T:T	T:T	C:C	T:T	T:T	T:T	T:T	C:C	C:C	T:T	T:T	C:C
KASP2173	A:A	A:A	A:A	A:A	A:A	C:C	C:C	A:A	C:C	A:A	A:A	A:A	C:C	A:A	A:A	C:C	C:C	A:A	A:A	A:A	A:A	A:A	A:A	C:C	C:C	A:A	A:A	A:A	C:C	A:A	A:A	A:A	A:A	A:A	A:A	A:A	A:A	A:A	A:A	A:A	C:C	A:A	A:A	A:A	A:A	A:A	A:A	A:A	A:A
KASP2177	A:A	G:G	A:A	A:A	A:A	A:A	A:A	A:A	A:A	G:G	A:A	A:A	A:A	A:A	A:A	A:A	A:A	A:A	G:G	A:A	?:?	A:A	A:A	A:A	G:G	A:A	G:G	A:A	A:A	G:G	G:G	A:A	A:A	G:G	A:A	A:A	A:A	A:A	A:A	A:A	A:A	A:A	A:A	A:A	A:A	G:G	A:A	A:A	A:A
KASP2178	C:C	C:C	C:C	C:C	C:C	T:T	T:T	C:C	C:C	C:C	T:T	C:C	T:T	C:C	C:C	C:C	T:T	C:C	C:C	C:C	T:T	T:T	C:C	C:C	T:T	C:C	C:C	C:C	T:T	C:C	C:C	T:T	C:C	C:C	T:T	C:C	C:C	C:C	T:T	C:C	T:T	C:C	C:C	C:C	C:C	C:C	C:C	C:C	C:C
KASP2179	T:T	C:C	T:T	C:C	T:T	C:C	C:C	T:T	T:T	C:C	T:T	T:T	C:C	T:T	T:T	T:T	T:T	T:T	C:C	T:T	C:C	C:C	T:T	T:T	C:C	T:T	C:C	T:T	C:C	T:T	C:C	T:T	T:T	C:C	T:T	T:T	T:T	T:T	T:T	C:C	C:C	T:T	T:T	T:T	T:T	C:C	C:C	T:T	C:C
KASP2180	A:A	A:A	A:A	A:A	A:A	A:A	G:G	A:A	A:A	A:A	A:A	A:A	A:A	A:A	A:A	A:A	A:A	A:A	A:A	A:A	A:A	A:A	A:A	A:A	A:A	A:A	A:A	A:A	G:G	A:A	A:A	A:A	A:A	A:A	A:A	A:A	A:A	A:A	G:G	A:A	A:A	A:A	A:A	A:A	A:A	A:A	A:A	A:A	A:A
KASP2181	A:A	G:G	A:A	G:G	A:A	A:A	A:A	A:A	A:A	G:G	A:A	A:A	A:A	A:A	A:A	A:A	G:G	A:A	A:A	G:G	A:A	A:A	A:A	A:A	A:A	A:A	G:G	A:A	A:A	G:G	G:G	A:A	A:A	G:G	A:A	A:A	A:A	A:A	A:A	A:A	A:A	A:A	A:A	A:A	G:G	G:G	A:A	A:A	G:G
KASP2182	T:T	C:C	T:T	T:T	T:T	T:T	C:C	T:T	T:T	C:C	T:T	T:T	T:T	T:T	T:T	T:T	T:T	T:T	T:T	T:T	T:T	C:C	T:T	T:T	C:C	T:T	T:T	T:T	C:C	C:C	C:C	T:T	T:T	C:C	T:T	T:T	T:T	T:T	C:C	T:T	C:C	T:T	T:T	T:T	T:T	C:C	T:T	T:T	C:C
KASP2184	A:A	A:A	A:A	A:A	A:A	G:G	G:G	A:A	G:G	A:A	A:A	A:A	A:A	A:A	A:A	A:A	G:G	A:A	A:A	A:A	A:A	A:A	A:A	A:A	G:G	A:A	A:A	A:A	G:G	A:A	A:A	A:A	A:A	A:A	A:A	A:A	A:A	A:A	A:A	A:A	G:G	G:G	A:A	A:A	A:A	A:A	A:A	A:A	A:A
KASP2186	A:A	A:A	A:A	A:A	T:T	T:T	T:T	A:A	T:T	A:A	T:T	A:A	A:A	T:T	A:A	T:T	A:A	T:T	A:A	?:?	T:T	T:T	A:A	A:A	T:T	A:A	A:A	A:A	T:T	?:?	A:A	T:T	A:A	A:A	A:A	T:T	A:A	A:A	T:T	T:T	T:T	A:A	A:A	A:A	A:A	A:A	A:A	T:T	A:A
KASP2187	C:C	C:C	C:C	C:C	T:T	T:T	T:T	C:C	T:T	C:C	T:T	C:C	C:C	T:T	C:C	T:T	T:T	T:T	C:C	C:C	T:T	T:T	C:C	C:C	T:T	C:C	C:C	C:C	T:T	C:C	C:C	T:T	C:C	C:C	C:C	T:T	C:C	C:C	T:T	T:T	T:T	C:C	C:C	C:C	C:C	C:C	C:T	T:T	C:C
KASP2188	G:G	G:G	G:G	G:G	A:A	A:A	A:A	G:G	A:A	G:G	A:A	G:G	G:G	A:A	G:G	A:A	A:A	A:A	G:G	G:G	A:A	A:A	G:G	G:G	A:A	G:G	G:G	G:G	A:A	G:G	G:G	A:A	G:G	G:G	G:G	A:A	G:G	G:G	A:A	A:A	A:A	G:G	G:G	G:G	G:G	G:G	G:G	A:A	G:G
KASP2189	A:A	T:T	A:A	A:A	A:A	A:A	A:A	A:A	T:T	A:A	?:?	A:A	A:A	?:?	A:A	A:A	?:?	A:A	A:A	A:A	?:?	A:A	A:A	A:A	T:T	A:A	A:A	A:A	A:A	T:T	T:T	A:A	A:A	T:T	A:A	A:A	A:A	?:?	A:A	T:T	T:T	A:A	A:A	A:A	A:A	A:A	A:A	?:?	T:T
KASP2190	T:T	T:T	T:T	T:T	T:T	T:T	C:C	T:T	T:T	T:T	T:T	T:T	T:T	T:T	T:T	T:T	T:T	T:T	T:T	T:T	T:T	C:C	T:T	T:T	C:C	T:T	T:T	T:T	C:C	T:T	T:T	T:T	T:T	T:T	T:T	T:T	T:T	T:T	T:T	C:C	C:C	T:T	T:T	T:T	T:T	T:T	T:T	T:T	T:T
KASP2191	G:G	G:G	A:A	A:A	A:A	G:G	A:A	A:A	G:G	A:A	A:A	A:A	A:A	A:A	A:A	G:G	A:A	A:A	G:G	A:A	A:A	A:A	G:G	A:A	A:A	A:A	G:G	A:A	A:A	G:G	G:G	A:A	G:G	G:G	G:G	G:G	A:A	G:G	A:A	G:G	A:A	A:A	A:A	A:A	A:A	G:G	G:G	G:G	G:G
KASP2192	C:C	C:C	C:C	C:C	T:T	T:T	T:T	C:C	T:T	C:C	T:T	C:C	T:T	C:C	C:C	C:C	T:T	C:C	C:C	C:C	T:T	T:T	C:C	T:T	T:T	C:C	C:C	C:C	T:T	C:C	C:C	C:C	C:C	C:C	C:C	T:T	C:C	C:C	T:T	T:T	T:T	C:C	C:C	C:C	C:C	C:C	C:C	C:C	C:C
KASP2193	A:A	A:A	A:A	A:A	A:A	G:G	G:G	A:A	A:A	A:A	G:G	A:A	A:A	A:A	A:A	G:G	G:G	A:A	A:A	A:A	A:A	A:A	A:A	A:A	G:G	A:A	A:A	A:A	G:G	A:A	A:A	G:G	A:A	A:A	G:G	A:A	A:A	A:A	A:A	G:G	G:G	A:A	A:A	A:A	A:A	A:A	A:A	A:A	A:A
KASP2196	T:T	T:T	T:T	T:T	A:A	A:A	A:A	T:T	A:A	T:T	A:A	T:T	T:T	A:A	T:T	A:A	A:A	A:A	T:T	T:T	A:A	A:A	T:T	T:T	A:A	T:T	T:T	T:T	A:A	T:T	T:T	A:A	T:T	T:T	T:T	A:A	T:T	T:T	A:A	A:A	A:A	T:T	T:T	T:T	T:T	T:T	T:T	A:A	T:T
KASP2197	T:T	C:C	T:T	T:C	T:T	T:T	T:T	C:C	T:T	C:C	T:T	C:C	C:C	T:T	T:T	T:T	C:C	T:T	C:C	T:T	T:T	C:C	C:C	T:T	T:T	C:C	C:C	T:T	T:T	C:C	C:C	T:T	T:T	C:C	T:T	T:T	C:C	C:C	T:T	T:T	T:T	T:T	T:T	T:T	C:C	C:C	C:C	T:T	C:C
KASP2198	T:T	C:C	T:T	T:T	T:T	T:T	T:T	C:C	T:T	T:T	T:T	T:T	C:C	T:T	T:T	T:T	C:C	T:T	T:T	T:T	C:C	C:C	T:T	T:T	C:C	C:C	C:C	T:T	T:T	T:T	C:C	T:T	T:T	C:C	T:T	T:T	C:C	C:C	T:T	C:C	T:T	T:T	T:T	T:T	T:T	C:C	T:T	T:T	C:C
[truncated: 306 more columns]

[truncated: 24 more sheets: Supplementary Table 10, Supplementary Table 11, Supplementary Table 12, Supplementary Table 13, Supplementary Table 14, Supplementary Table 15, Supplementary Table 16, Supplementary Table 17, Supplementary Table 18, Supplementary Table 19, Supplementary Table 20, Supplementary Table 21, Supplementary Table 22, Supplementary Table 23, Supplementary Table 24, Supplementary Table 25, Supplementary Table 26, Supplementary Table 27, Supplementary Table 28, Supplementary Table 29 …]
